# Supplementary material for: Application of Genomic SSR Locus Polymorphisms on the Identification and Classification of Chrysanthemum Cultivars in China
Source: PLoS One. 2014 Aug 22;9(8):e104856. doi: 10.1371/journal.pone.0104856 (PMC4141723; doi:10.1371/journal.pone.0104856)
Supplement: Table S1 — List of Chrysanthemum × morifolium cultivars used in the present study, their molecular identities and phenotyping data. * represents the 80 cultivars used for validation of the establishment method of molecular identities for other 400 cultivars. (XLSX) [file pone.0104856.s002.xlsx]

## Sheet: Table S1
Table S1. List of Chrysanthemum × morifolium cultivars used in the present study, their molecular identities and phenotyping data.
Cultivar name	Denery molecular identity	Height of the stem (cm)	Width of the stem (cm)	Bending of the stem	Strength of the stem	Stem ridge	Length of the internode (cm)	Height between the bottom of the phyllary and the top of the capitulum (cm)	Diameter of the capitulum (cm)	Number of the ray florets	Length of the ray florets (cm)	Width of the ray florets (cm)	Angle of the outer-layer ray florets	Bending of the outer-layer ray florets	Bending of the inner-layer ray florets	Tip shape of the ray florets	Number of the disc florets	Length of the disc florets (mm)	Diameter of the disc florets (mm)	Spread of the disc florets	Length of the peduncle (cm)	Width of the peduncle (cm)	Length of the cephalophorum (cm)	Alabastrum shape	The position of the bracteole	Flower color	Petal type	Flower head type	Length of the leaf (cm)	Width of the leaf (cm)	Thickness of the leaf (mm)	Burnish of the leaf	Folding degree of the leaf	Crimp ratio of the leaf	Hardness of the leaf	Tip shape of the leaf	Bottom shape of the leaf	Leaf hair	Length of the petiole (cm)	Angle of petiole	Shape of the stomium bottom of the leaf	First stomium of the leaf	Second stomium of the leaf	Overlapping of the stomium	Stomium protuberance of the leaf	Stipule number	Spread of the stipule	Stipule shape	Stipule size
Bainiaochaofeng	0574338956351503486	49.2	0.696	Straight	Strong	Obvious	11.1	4.736	15.62	615	15.18	0.38	Decurrent	Incurved	Antrorse	Jugged	552.5	1	1.5	Concentrative	7.12	0.488	1.8	Round	Normal	Pink	Tubular	Tubiform-pan form	13.7	9.5	0.425	Medium	Rugate	Strong	Hard	Acute	Convex	More	3.94	Aclinic	Medium	Deep	Shallow	Non-lapped (wide)	Yes	Yes	Both-sides	Multiple-stomiums	Small
Yulongnaohai	0574866650260569212	31	0.59	Straight	Strong	Unconspicuous	6	3.6	19	550	13	0.85	Nodding	Antrorse	Antrorse	Cuspidal	0	—	—	Without disc florets	3	0.41	1.8	Flat	Normal	White	Spoon	Scattered-reflexed form	11	9	0.12	Medium	Slightly rugate	Weak	Medium	Acute	Convex	Medium	3	Antrorse	Medium	Shallow	Shallow	Lapped	No	Yes	Both-sides	Double-stomiums	Medium
Changebenyue	0574901649110138108	45	0.75	Straight	Strong	Obvious	6	3.9	24	156	13	1.1	Nodding	Incurved	Antrorse	Cuspidal	0	—	—	Without disc florets	5	0.57	1.8	Flat	Normal	Yellow	Spoon	Scattered-reflexed form	8.8	6.6	0.1	Medium	Slightly rugate	Medium	Hard	Cuspidal	Convex	Less	1.5	Antrorse	Medium	Medium	Shallow	Non-lapped (narrow)	No	Yes	Both-sides	Multiple-stomiums	Medium
Taizhenhanxiao	0565278977577974844	70.3333	0.666667	Straight	Strong	Unconspicuous	12.3333	5.06667	23.6667	280	11.3333	1.23333	Nodding	Incurved	Antrorse	Cuspidal	242	0.8	2.1	Concentrative	13.1667	0.336667	1.35	Flat	Normal	Pink	Flat	Peony-like form	14.1667	9.1	0.69	Dark	Flat	Weak	Hard	Cuspidal	Convex	Medium	2.73333	Aclinic	Medium	Medium	Shallow	Non-lapped (narrow)	No	Yes	Both-sides	Double-stomiums	Big
Lvyun	0574303770905672956	39	0.59	Straight	Strong	Unconspicuous	10.3333	2.85	19.3333	425	11.3333	0.333333	Nodding	Incurved	Antrorse	Cuspidal	362.5	0.8	2.5	Concentrative	7	0.453333	1.525	Flat	Normal	Yellow-green	Tubular	Upswept-bead form	9.8	6.63333	0.65	Dark	Flat	Weak	Medium	Cuspidal	Flat	More	2.9	Antrorse	Round	Medium	Shallow	Lapped	Yes	Yes	Both-sides	Double-stomiums	Big
Longpanshewu	0283815836998171772	60.6667	0.803333	Straight	Strong	Obvious	10.1667	3.62667	29.3333	510	17	0.433333	Nodding	Incurved	Antrorse	Cuspidal	122.5	0.925	2.5	Concentrative	7.33333	0.543333	1.675	Flat	Normal	White	Tubular	Upswept-bead form	14.1	9.16667	0.79	Braight	Slightly rugate	Weak	Medium	Cuspidal	Convex	Less	3.4	Aclinic	Round	Deep	Shallow	Non-lapped (narrow)	Yes	Yes	Both-sides	Double-stomiums	Medium
Taohualang	4033613640339815548	44.2	0.786	Straight	Strong	Obvious	9.34	4.7	15.4	347.5	8	0.52	Nodding	Incurved	Aclinic	Cuspidal	133	1.025	1.6	Concentrative	8.2	0.436	3.05	Flat	Normal	Purple	Flat	Lotus-like form	14.68	11.24	0.525	Dark	Rugate	Medium	Soft	Cuspidal	Concave	More	2.92	Aclinic	Medium	Deep	Shallow	Lapped	Yes	Yes	Both-sides	Double-stomiums	Big
Guanghui	1727225823657653372	65	0.8375	Straight	Strong	Obvious	11.8	3.8825	14.75	361.5	8.25	1.025	Antrorse	Antrorse	Antrorse	Cuspidal	16	0.95	1.2	Concentrative	4	0.6075	3.7	Flat	Normal	Yellow	Flat	Stacked-spherical form	16.225	10.725	0.54	Medium	Rugate	Medium	Medium	Cuspidal	Flat	Medium	4	Antrorse	Round	Medium	Shallow	Lapped	Yes	Yes	Both-sides	Multiple-stomiums	Medium
Tongfajiaorong	1436725282277948540	51.48	0.988	Straight	Strong	Obvious	8.02	7.66	17.54	313.5	8.5	1.76	Antrorse	Antrorse	Antrorse	Cuspidal	177.5	1.1	2.4	Concentrative	4.2	0.604	2.1	Flat	Normal	White	Spoon	Spherical-spoon form	15.72	11.24	0.675	Dark	Slightly rugate	Strong	Hard	Cuspidal	Flat	More	3.8	Aclinic	Round	Medium	Shallow	Non-lapped (narrow)	No	Yes	Both-sides	Multiple-stomiums	Small
Biyugoupan	0574901906573360380	54.5	0.97	Straight	Strong	Obvious	6	2.85	16.2	414	8	0.65	Nodding	Incurved	Antrorse	Cuspidal	0	—	—	Without disc florets	7.5	0.53	1.8	Flat	Normal	Yellow-green	Tubular	Upswept-bead form	15.8	11.2	0.1	Dark	Rugate	Weak	Hard	Round	Convex	More	1.2	Antrorse	Medium	Medium	Shallow	Non-lapped (wide)	No	Yes	Both-sides	Double-stomiums	Big
Taolizhengyan	1439029827377036348	46.4	0.7	Straight	Strong	Obvious	7.375	4.2875	15.35	241	10.45	0.305	Antrorse	Antrorse	Antrorse	Cuspidal	34	0.8	1.55	Concentrative	8.55	0.4725	1.4	Round	Mix with disc florets	Pink	Tubular	Pendant-bead form	12.275	9.2	0.37	Braight	Flat	Medium	Hard	Acute	Convex	Less	4.325	Aclinic	Sharp	Medium	Shallow	Non-lapped (narrow)	No	Yes	Both-sides	Multiple-stomiums	Small
Nijinbao	1727207426700606588	49.5	0.6725	Straight	Strong	Obvious	9	5.775	15.25	340	9.75	0.825	Decurrent	Incurved	Antrorse	Cuspidal	24	2.25	1	Concentrative	5.875	0.5125	2.05	Flat	Normal	Red	Spoon	Spherical-spoon form	11.625	8.75	0.54	Medium	Flat	Weak	Soft	Cuspidal	Concave	Medium	2.25	Aclinic	Sharp	Deep	Shallow	Lapped	No	Yes	Both-sides	Multiple-stomiums	Small
Bohexiang	0283799585380367548	49	0.543333	Straight	Strong	Obvious	13.05	5.91167	19.1667	338.5	13.2	0.616667	Aclinic	Inverted	Antrorse	Round	123	0.85	1.2	Concentrative	11.95	0.701667	1.6	Flat	Mix with disc florets	White	Spoon	Scattered-reflexed form	11.2	8.25	0.43	Dark	Slightly rugate	Medium	Soft	Cuspidal	Flat	More	3.08333	Antrorse	Round	Deep	Shallow	Non-lapped (narrow)	No	Yes	Both-sides	Multiple-stomiums	Big
Mailang	0574878503563426940	30.75	0.46	Straight	Strong	Obvious	6.85	4.225	14.9	261	10.025	0.2125	Nodding	Nodding	Nodding	Jugged	0	—	—	Without disc florets	7.75	0.31	1.8	Flat	Mix with disc florets	Yellow	Tubular	Upswept-bead form	8.9	6.6	0.1	Medium	Flat	Weak	Soft	Acute	Flat	Medium	2.8	Antrorse	Medium	Deep	Shallow	Lapped	No	Yes	Both-sides	Multiple-stomiums	Medium
Wufurong	1718808240459873340	39.5	0.794	Straight	Strong	Obvious	5.42	3.536	15.6	522	7.92	0.62	Aclinic	Inverted	Antrorse	Jugged	104	0.9	1.2	Concentrative	5.42	0.414	1.8	Flat	Normal	Pink	Peculiar	Aristate form	14.72	9.88	0.1	Medium	Rugate	Strong	Medium	Round	Concave	More	4.26	Antrorse	Sharp	Medium	Shallow	Lapped	Yes	Mixed	Mixed	Multiple-stomiums	Medium
Nvwangguan	0286073942729817212	39.5	0.794	Straight	Strong	Obvious	5.42	3.536	15.6	545.5	7.92	0.62	Antrorse	Antrorse	Antrorse	Jugged	96.5	1.1	2.9	Concentrative	5.42	0.414	1.8	Round	Normal	White	Flat	Stacked-spherical form	14.72	9.88	0.1	Dark	Slightly rugate	Medium	Medium	Cuspidal	Convex	Medium	4.26	Aclinic	Medium	Shallow	Shallow	Non-lapped (wide)	No	Mixed	Mixed	Multiple-stomiums	Medium
Wenyuanyinghua	0283856780652969084	30.675	0.6275	Straight	Strong	Obvious	9.85	3.5825	18.625	510.5	12.725	0.55	Decurrent	Antrorse	Antrorse	Cuspidal	111.5	0.95	1.4	Concentrative	3.775	0.575	1.35	Flat	Normal	White	Spoon	Scattered-reflexed form	16.025	9.7	0.36	Braight	Slightly rugate	Strong	Soft	Cuspidal	Flat	More	3.775	Antrorse	Round	Deep	Shallow	Non-lapped (wide)	No	Yes	Both-sides	Double-stomiums	Medium
Meilinfengxue	2301445770290574396	59.75	0.535	Straight	Weak	Obvious	10.475	4.7625	17.125	76	6.8	1.15	Aclinic	Inverted	Screwy	Cuspidal	0	—	—	Without disc florets	8.675	0.265	1.8	Round	Normal	Yellow	Peculiar	Dragon-claw-like form	12.9	9.55	0.1	Dark	Slightly rugate	Medium	Medium	Cuspidal	Flat	Medium	4.65	Antrorse	Medium	Medium	Shallow	Non-lapped (narrow)	Yes	Yes	Both-sides	Double-stomiums	Medium
Xuridongsheng	0575148197278645372	48.65	0.775	Straight	Strong	Obvious	9.05	2.635	15.4	267	9.1	0.875	Decurrent	Inverted	Inverted	Round	129	1.05	2.4	Dispersive	2.8	0.68	3.1	Round	Normal	Purple	Tubular	Tubiform-pan form	13.45	10.85	0.66	Medium	Flat	Medium	Medium	Acute	Flat	Medium	3.25	Antrorse	Sharp	Shallow	Shallow	Lapped	No	Yes	Both-sides	Double-stomiums	Small
Ziyanfanwei	0283839188466924572	71.3	0.766667	Straight	Strong	Obvious	10.7	4.45	10.5667	467.5	10.3333	0.416667	Aclinic	Incurved	Aclinic	Cuspidal	1022.5	0.9	3.35	Concentrative	14.6333	0.496667	2	Flat	Mix with disc florets	Purple	Spoon	Scattered-reflexed form	11.6	8.7	0.37	Medium	Flat	Weak	Medium	Acute	Flat	Less	2.73333	Antrorse	Sharp	Deep	Shallow	Non-lapped (wide)	No	Yes	One-side	Double-stomiums	Medium
Honglongzhua	0574899704194661502	45.5	0.6	Straight	Strong	Obvious	2.7	35.46	18	428	8.75	0.65	Aclinic	Inverted	Antrorse	Jugged	401	0.9	2.9	Concentrative	8	0.4	1.8	Flat	Normal	Pink	Peculiar	Dragon-claw-like form	6.7	7.25	0.435	Braight	Flat	Weak	Hard	Cuspidal	Flat	More	10.5	Aclinic	Medium	Medium	Shallow	Lapped	Yes	Yes	Both-sides	Double-stomiums	Small
Qiuhuguanlan	0286109678637677694	49.5	0.573333	Straight	Strong	Unconspicuous	8.95	2.8025	20.85	699.5	16.15	0.25	Aclinic	Antrorse	Antrorse	Cuspidal	75.5	0.9	1	Concentrative	12.125	0.525	1.45	Round	Normal	White	Tubular	Pendant-bead form	13.325	11.075	0.48	Dark	Flat	Medium	Hard	Cuspidal	Flat	Less	3.825	Aclinic	Round	Deep	Shallow	Lapped	No	Yes	Both-sides	Double-stomiums	Medium
Yongshoumo	1727260461225144320	70	0.703333	Straight	Strong	Obvious	9.76667	4.0525	15.5	395	9.9	0.775	Antrorse	Inverted	Inverted	Jugged	82	1	2.75	Concentrative	7.425	0.505	1.65	Flat	Mix with disc florets	Dark-red	Flat	Reflexed form	17.35	8.95	0.425	Medium	Slightly rugate	Weak	Hard	Cuspidal	Convex	More	2.05	Antrorse	Medium	Medium	Medium	Non-lapped (narrow)	No	Yes	Both-sides	Double-stomiums	Big
Mohe	0286653732177837182	37	0.51	Straight	Weak	Obvious	7.35	2.6	13.5	151.5	6.9	0.75	Aclinic	Inverted	Inverted	Cuspidal	102	0.75	1.85	Dispersive	5.15	0.28	1	Round	Normal	Dark-red	Flat	Flat-pan form	9.3	7.1	0.41	Medium	Slightly rugate	Weak	Soft	Cuspidal	Flat	Medium	2.55	Antrorse	Medium	Medium	Shallow	Non-lapped (narrow)	No	Yes	Both-sides	Multiple-stomiums	Medium
Qingshuihehua	0574902742749721852	76.3333	0.784	Straight	Strong	Obvious	9.06	3.96667	14.6667	311	11.3333	0.733333	Aclinic	Antrorse	Antrorse	Jugged	245	0.8	2.45	Concentrative	11.3333	0.536667	1.65	Flat	Normal	Pink	Spoon	Spoon-lotus form	13.36	8.78	0.525	Medium	Rugate	Strong	Hard	Round	Convex	Medium	3.18	Aclinic	Medium	Medium	Shallow	Non-lapped (wide)	No	Yes	Both-sides	Double-stomiums	Small
Yudiechi	1727805818994162812	37	0.56	Straight	Strong	Obvious	6.94	3.5575	14.375	359.5	8.45	0.9	Decurrent	Inverted	Antrorse	Jugged	352	1.015	2.9	Concentrative	8.35	0.39	1.4	Flat	Normal	White	Flat	Reflexed form	10.6	6.08	0.465	Braight	Flat	Weak	Hard	Acute	Convex	Less	2.72	Aclinic	Medium	Deep	Shallow	Non-lapped (narrow)	No	Yes	Both-sides	Multiple-stomiums	Medium
Jinguoxumei	0282431813583371388	35.8	0.64	Bent	Strong	Obvious	4.4	5.82	22	282.667	9.2	0.25	Decurrent	Inverted	Inverted	Jugged	3	0.9	1.93333	Concentrative	5.2	0.45	1.42333	Round	Mix with disc florets	Pink	Tubular	Scattered-tubiform form	10.9333	6.9	0.446667	Medium	Rugate	Medium	Medium	Cuspidal	Convex	More	3	Aclinic	Medium	Medium	Shallow	Non-lapped (narrow)	No	Yes	Both-sides	Double-stomiums	Small
Meihualu	3745418193385028860	44.35	0.505	Straight	Strong	Obvious	10.85	4.055	11.7	250	6.05	1.125	Antrorse	Inverted	Inverted	Cuspidal	165	1.7	2.4	Concentrative	5.7	0.325	1.4	Flat	Normal	Pink	Flat	Reflexed form	12.55	10.8	0.36	Braight	Flat	Weak	Soft	Acute	Flat	Medium	2.15	Antrorse	Sharp	Deep	Shallow	Non-lapped (narrow)	No	Yes	Both-sides	Double-stomiums	Small
Songzhumei	0574338747374500924	66	0.716	Straight	Strong	Obvious	7.76	3.71	19.5	457.667	10.25	0.65	Nodding	Nodding	Antrorse	Cuspidal	118.333	0.8	1.26667	Concentrative	9.25	0.5	1.63333	Flat	Normal	Purple	Tubular	Upswept-bead form	13.18	7.6	0.55	Medium	Slightly rugate	Weak	Hard	Cuspidal	Convex	Medium	2.4	Antrorse	Medium	Medium	Shallow	Lapped	Yes	Yes	Both-sides	Double-stomiums	Small
Changongguise	0286618544079566876	43.6	0.572	Bent	Strong	Obvious	7.82	1.82	17.98	29.5	8.98	0.42	Aclinic	Inverted	Inverted	Jugged	324	1.025	2.75	Concentrative	5.02	0.318	1.2	Round	Normal	Yellow	Anemone	Tubiform-anemone form	12.64	9.78	0.575	Dark	Flat	Medium	Soft	Cuspidal	Convex	Medium	2.68	Aclinic	Medium	Medium	Shallow	Non-lapped (narrow)	No	Yes	Both-sides	Double-stomiums	Big
Shanhubaochang	3743149060056415356	56	0.635	Bent	Weak	Obvious	8.15	3.925	16.5	440	8.7	0.3	Decurrent	Antrorse	Antrorse	Cuspidal	0	—	—	Without disc florets	11.1	0.34	1.8	Flat	Normal	Brown	Tubular	Tubiform-pan form	10.5	8.1	0.45	Medium	Slightly rugate	Medium	Medium	Cuspidal	Flat	Less	4	Antrorse	Medium	Medium	Shallow	Non-lapped (narrow)	No	Mixed	Mixed	Multiple-stomiums	Medium
Taizhenchuyu	0286671527200423036	75.45	0.68	Straight	Strong	Obvious	8.25	4.83	15.75	251.5	9.65	0.775	Aclinic	Antrorse	Antrorse	Cuspidal	367	0.9	2.6	Concentrative	12.1	0.405	1.25	Flat	Normal	Pink	Tubular	Tubiform-pan form	11.1	9.5	0.425	Dark	Slightly rugate	Medium	Medium	Acute	Flat	Less	2.85	Antrorse	Sharp	Medium	Shallow	Non-lapped (narrow)	No	Yes	Both-sides	Double-stomiums	Small
Qingshuilian	0574901906571787388	58.52	0.766	Straight	Strong	Obvious	10.7	9.468	15.5	324	12.3	0.75	Antrorse	Antrorse	Antrorse	Cuspidal	146.5	0.825	2.65	Concentrative	9	0.57	1.675	Flat	Normal	Pink	Spoon	Scattered-reflexed form	12.22	9.14	0.395	Dark	Slightly rugate	Weak	Hard	Cuspidal	Flat	More	4.28	Aclinic	Medium	Deep	Shallow	Non-lapped (narrow)	Yes	Mixed	Mixed	Multiple-stomiums	Medium
Chunshuilvbo	0286056350444682364	54.2333	0.443333	Bent	Strong	Unconspicuous	14.1667	4.39	15.2	224	7.76667	0.43	Aclinic	Inverted	Inverted	Cuspidal	9	1.25	2.5	Dispersive	9.3	0.28	1.8	Round	Mix with disc florets	White	Tubular	Tubiform-pan form	7.86667	7.43333	0.343333	Medium	Slightly rugate	Strong	Hard	Cuspidal	Flat	More	3.96667	Aclinic	Round	Shallow	Medium	Lapped	Yes	Yes	Both-sides	Double-stomiums	Medium
Qujiangchunse	0286088029318151292	47	0.69	Straight	Strong	Unconspicuous	8.2	4.025	24.5	238	13.55	0.25	Aclinic	Inverted	Inverted	Jugged	300	0.9	3.15	Concentrative	10	0.345	1.6	Flat	Normal	White	Tubular	Flat-pan form	9.6	6.45	0.58	Medium	Slightly rugate	Medium	Medium	Acute	Convex	Medium	4.25	Aclinic	Medium	Medium	Deep	Non-lapped (wide)	No	Yes	Both-sides	Double-stomiums	Medium
Zongdanfuchen	1727823892216544510	62.26	0.598	Bent	Strong	Obvious	6.5	7	13.46	543.5	10.9	0.12	Aclinic	Incurved	Antrorse	Jugged	32	1	2.15	Concentrative	5.02	0.378	1.55	Round	Normal	Brown	Tubular	Tubiform-pan form	10.06	6.56	0.57	Medium	Flat	Weak	Medium	Acute	Convex	Medium	5.06	Antrorse	Medium	Deep	Medium	Non-lapped (narrow)	No	Yes	One-side	Double-stomiums	Small
Fengjuanhongqi	0574321363091717502	50.2	0.678	Bent	Strong	Obvious	6.02	2.89	15.3	14.5	9.96	1.28	Aclinic	Nodding	Inverted	Jugged	734	0.965	3.35	Concentrative	3.74	0.364	1.7	Flat	Normal	Dark-red	Flat	Single form	10.42	10.02	0.605	Dark	Slightly rugate	Medium	Soft	Cuspidal	Concave	More	1.5	Antrorse	Medium	Deep	Medium	Lapped	Yes	Yes	One-side	Double-stomiums	Small
Jinbeidahong	1727831949575191676	58.4	0.712	Straight	Strong	Obvious	7.42	4.768	16.06	209	9	1.44	Aclinic	Antrorse	Antrorse	Jugged	146	1.25	2.5	Concentrative	7.7	0.46	1.75	Flat	Normal	Red	Flat	Peony-like form	12.2	9.6	0.44	Medium	Slightly rugate	Weak	Hard	Round	Flat	More	2.56	Aclinic	Medium	Deep	Shallow	Lapped	Yes	Yes	Both-sides	Multiple-stomiums	Medium
Yanshenjixue	0286082533639060604	66	0.6875	Straight	Strong	Obvious	13.575	6.2	15.25	576	7.725	0.525	Aclinic	Inverted	Antrorse	Jugged	0	—	—	Without disc florets	6.825	0.345	1.8	Round	Normal	White	Flat	Peony-like form	10.9	6.3	0.45	Braight	Slightly rugate	Medium	Hard	Cuspidal	Convex	Medium	3.925	Aclinic	Medium	Medium	Medium	Non-lapped (narrow)	Yes	Mixed	Mixed	Multiple-stomiums	Medium
Tianhexima	3744874190679833660	26.25	0.684	Straight	Strong	Obvious	4.9	7.16	13	272	7.325	1.675	Antrorse	Antrorse	Antrorse	Round	116	0.85	2	Concentrative	7.5	0.505	1.6	Flat	Normal	White	Flat	Reflexed form	12.04	8.58	0.375	Medium	Rugate	Weak	Medium	Round	Concave	More	2.24	Aclinic	Round	Medium	Shallow	Non-lapped (narrow)	No	Mixed	Mixed	Multiple-stomiums	Medium
Huanghejuanlang	0286108579125983260	48.75	0.76	Bent	Strong	Obvious	9.6	2.025	19.5	429	11.75	0.35	Aclinic	Inverted	Inverted	Cuspidal	48.5	1.6	2.15	Concentrative	5.575	0.435	1.75	Round	Normal	Yellow	Tubular	Fluttered form	13.35	9.8	0.47	Medium	Slightly rugate	Strong	Soft	Cuspidal	Flat	Medium	4.65	Decurrent	Medium	Medium	Shallow	Non-lapped (wide)	No	Yes	Both-sides	Multiple-stomiums	Medium
Jinshitou	0574286180061805692	42.525	0.595	Straight	Strong	Obvious	8.9	5.35	15.55	415	8.275	0.7875	Antrorse	Antrorse	Antrorse	Cuspidal	105	1	2.2	Concentrative	6.4	0.3975	1.45	Flat	Normal	Yellow	Spoon	Scattered-reflexed form	9.525	8.625	0.525	Braight	Flat	Weak	Soft	Acute	Flat	Medium	2.9	Aclinic	Medium	Deep	Medium	Lapped	No	Yes	One-side	Multiple-stomiums	Small
Xiyuhansha	0286109129955605532	53.5	0.52	Straight	Strong	Obvious	9.5	4.35	15.1	735	17.2	0.15	Nodding	Inverted	Antrorse	Cuspidal	40	0.8	2	Concentrative	12.1	0.4	1.8	Flat	Mix with disc florets	White	Tubular	Pendant-bead form	11.2	8.1	0.66	Braight	Slightly rugate	Weak	Soft	Acute	Flat	Less	3.2	Antrorse	Sharp	Deep	Shallow	Non-lapped (wide)	No	Yes	Both-sides	Double-stomiums	Medium
Guchengfengmao	0574849130015227004	63.3333	0.6	Bent	Strong	Obvious	3.3	49.6	15.8333	424	6.9	1.13333	Aclinic	Inverted	Inverted	Jugged	252.667	1.13333	2.95	Concentrative	5.46667	0.5	1.93333	Flat	Normal	Yellow	Flat	Peony-like form	15.0333	6	0.493333	Braight	Flat	Weak	Soft	Cuspidal	Flat	Medium	8	Aclinic	Medium	Deep	Deep	Non-lapped (wide)	Yes	Mixed	Mixed	Multiple-stomiums	Medium
Zhushaguanjin	0286073396096138494	65.02	0.716	Straight	Strong	Obvious	10.76	3.958	13.44	776	10.48	0.464	Decurrent	Incurved	Antrorse	Cuspidal	367.5	1.1	3.15	Concentrative	9.16	0.488	1.975	Flat	Mix with disc florets	Orange	Spoon	Scattered-reflexed form	11.56	11.36	0.525	Braight	Flat	Weak	Soft	Cuspidal	Concave	Medium	2.98	Antrorse	Sharp	Deep	Shallow	Lapped	No	Yes	Both-sides	Multiple-stomiums	Medium
Baiouzhubo	1727243415675993340	36.5	0.688	Straight	Strong	Obvious	7.68	5.2	17.06	311	11.12	0.64	Nodding	Incurved	Antrorse	Jugged	56	1	3	Concentrative	4.52	0.498	1.5	Round	Normal	White	Tubular	Tubiform-pan form	13.6	9.32	0.45	Medium	Slightly rugate	Medium	Medium	Cuspidal	Concave	More	2.34	Aclinic	Round	Medium	Shallow	Non-lapped (narrow)	Yes	Yes	Both-sides	Double-stomiums	Medium
Xingjuanbanlian	0574338956619938940	62.75	0.592	Straight	Strong	Obvious	9.14	3.5925	13.75	192.667	8.625	0.35	Aclinic	Nodding	Antrorse	Round	551.667	0.933333	3.13333	Concentrative	5.625	0.395	1.56667	Flat	Normal	Purple	Spoon	Scattered-reflexed form	13.1	9.44	0.453333	Medium	Rugate	Medium	Medium	Cuspidal	Flat	Medium	3.04	Aclinic	Medium	Deep	Shallow	Lapped	No	Yes	Both-sides	Multiple-stomiums	Big
Fengguanxiapi	1727207615949175934	49.5833	0.563333	Straight	Strong	Obvious	10.7	4.04833	13.9667	1040	10.2167	0.21	Decurrent	Incurved	Antrorse	Cuspidal	72.5	1	0.7	Concentrative	8.75	0.368333	1.6	Flat	Mix with disc florets	Pink	Tubular	Upswept-bead form	7.88333	6.15	0.84	Braight	Flat	Medium	Soft	Acute	Convex	Less	5.05	Aclinic	Medium	Deep	Medium	Non-lapped (narrow)	No	No	—	Without stomium	—
Feiyanxinzhuang	0574321364534557822	34.625	0.69	Straight	Strong	Unconspicuous	5.525	3.0125	17.975	672	10.85	0.425	Nodding	Antrorse	Antrorse	Jugged	0	—	—	Without disc florets	3.05	0.4625	1.8	Flat	Normal	Pink	Tubular	Upswept-bead form	10.35	7.675	0.45	Medium	Flat	Weak	Soft	Acute	Flat	More	2.925	Aclinic	Medium	Medium	Medium	Non-lapped (narrow)	No	Yes	Both-sides	Double-stomiums	Medium
Suzhuangfeiyan	0574857702769949758	54.5	0.696	Straight	Strong	Obvious	8.6	49.6	16.2	668	11.12	0.64	Aclinic	Inverted	Antrorse	Jugged	0	—	—	Without disc florets	7	0.488	1.8	Flat	Normal	Pink	Spoon	Scattered-reflexed form	9.3	6.5	0.45	Dark	Slightly rugate	Weak	Medium	Acute	Flat	More	3.6	Antrorse	Round	Deep	Medium	Non-lapped (narrow)	Yes	Yes	Both-sides	Multiple-stomiums	Small
Ruixueqinian	0286672094370987644	45.14	0.766	Straight	Strong	Obvious	9.3	7.59	16.14	408.5	10.2	1.28	Antrorse	Incurved	Antrorse	Cuspidal	66	1.025	3.5	Concentrative	3.92	0.532	1.85	Flat	Mix with disc florets	White	Flat	Stacked-spherical form	12.14	10.16	0.595	Braight	Flat	Weak	Medium	Acute	Flat	Less	3.14	Aclinic	Round	Deep	Medium	Lapped	No	Yes	Both-sides	Multiple-stomiums	Small
Taoliuchunyi	0286073396096138364	78.6	0.822	Bent	Strong	Obvious	10.76	3.578	19.58	955.5	9.66	0.8	Aclinic	Inverted	Antrorse	Cuspidal	647	0.8	3.15	Concentrative	7.24	0.566	2.4	High	Normal	Purple	Flat	Flat-pan form	12.42	10.1	0.43	Medium	Slightly rugate	Medium	Soft	Acute	Flat	Medium	2.92	Antrorse	Medium	Medium	Medium	Non-lapped (wide)	No	Yes	Both-sides	Multiple-stomiums	Medium
Ziwuningshuang	1727261076479278140	58.8	0.95	Straight	Strong	Obvious	7.23333	3.45333	13	307.5	11	0.336667	Aclinic	Inverted	Inverted	Cuspidal	311	0.85	3.1	Concentrative	7.93333	0.4	1.65	Flat	Normal	Dark-red	Spoon	Sparrow-tongue-like form	12.2667	7.16667	0.575	Braight	Flat	Weak	Medium	Acute	Flat	Less	3.9	Antrorse	Medium	Deep	Medium	Non-lapped (narrow)	No	Yes	Mixed	Multiple-stomiums	Medium
Jinzhangchenglu	0283804004197071996	75.82	0.722	Straight	Strong	Obvious	12.34	4.416	16.76	540	12.94	0.51	Aclinic	Incurved	Antrorse	Cuspidal	149	0.975	2.6	Concentrative	10.3	0.604	2.05	Round	Mix with disc florets	Yellow	Spoon	Scattered-reflexed form	13.38	11.58	0.38	Medium	Flat	Weak	Hard	Acute	Flat	Medium	3.3	Aclinic	Medium	Medium	Shallow	Non-lapped (narrow)	No	Yes	One-side	Double-stomiums	Medium
Wenyu	0574849607560330364	62.86	0.824	Straight	Strong	Obvious	10.58	6.722	16.88	351	12.86	1.05	Antrorse	Antrorse	Antrorse	Cuspidal	220	0.975	3.3	Concentrative	8.1	0.516	2.025	Flat	Normal	White	Flat	Stacked-spherical form	13.82	11.06	0.51	Medium	Flat	Weak	Soft	Acute	Flat	Medium	2.32	Antrorse	Medium	Medium	Shallow	Non-lapped (narrow)	No	Mixed	Mixed	Multiple-stomiums	Medium
Yuhuangongzhu	1430579784970140796	54.5	0.696	Bent	Strong	Obvious	8.6	3.53333	16.2	137	11.12	0.64	Decurrent	Inverted	Antrorse	Cuspidal	0	—	—	Without disc florets	7	0.488	1.8	Flat	Mix with disc florets	Pink	Tubular	Upswept-bead form	14.4	10.8	0.45	Medium	Slightly rugate	Weak	Medium	Acute	Flat	Medium	8	Antrorse	Medium	Medium	Medium	Non-lapped (wide)	No	Yes	Both-sides	Multiple-stomiums	Medium
Hutou	1439568841746152700	51.8333	0.666667	Bent	Strong	Obvious	13.8333	4.09667	15.8	180	8.63333	0.5	Aclinic	Inverted	Antrorse	Jugged	291	0.8	2.8	Concentrative	8.9	0.506667	1.825	Flat	Normal	Yellow	Flat	Reflexed form	10.4	6.36667	0.45	Braight	Slightly rugate	Medium	Medium	Cuspidal	Convex	Medium	2.7	Aclinic	Sharp	Shallow	Shallow	Non-lapped (narrow)	Yes	No	—	Without stomium	—
Wenjingwufei	0286647337139305598	43.125	0.585	Bent	Strong	Obvious	10	3.3275	15	408.5	9.35	0.45	Aclinic	Inverted	Antrorse	Jugged	527.5	1.15	3.5	Concentrative	6.45	0.3875	1.81	Flat	Normal	Yellow	Tubular	Scattered-tubiform form	10.35	6.175	0.45	Braight	Flat	Weak	Soft	Acute	Convex	More	2.9	Antrorse	Sharp	Deep	Medium	Non-lapped (narrow)	No	Yes	Both-sides	Double-stomiums	Small
Yanzhidianxue	3745436645537610876	70.75	0.7875	Bent	Strong	Obvious	12.175	6.6125	15.125	284.5	8.55	0.975	Decurrent	Screwy	Inverted	Cuspidal	325	1.24	2.6	Concentrative	12.75	0.4	1.775	Flat	Normal	Purple	Flat	Reflexed form	17.15	9.475	0.505	Braight	Slightly rugate	Weak	Medium	Cuspidal	Flat	Medium	4.45	Antrorse	Medium	Deep	Deep	Non-lapped (wide)	No	No	—	Without stomium	—
Yuniangsuoyi	3744872836590730364	31.7	0.606	Bent	Strong	Obvious	6.92	3.326	14.6	196	11.56	0.3	Decurrent	Incurved	Antrorse	Cuspidal	0	—	—	Without disc florets	3.8	0.422	1.8	Round	Normal	Pink	Tubular	Upswept-bead form	12.52	9.08	0.53	Braight	Slightly rugate	Strong	Soft	Round	Flat	More	3.62	Aclinic	Round	Deep	Shallow	Non-lapped (wide)	No	No	—	Without stomium	—
Yingfengdanchen	3744855292823731326	36.92	0.756	Straight	Strong	Obvious	5	4.674	17.3	297	9.12	0.66	Aclinic	Nodding	Antrorse	Cuspidal	86.5	0.875	2.45	Concentrative	7.52	0.402	3.75	Flat	Normal	Yellow	Tubular	Scattered-tubiform form	14.6	9.18	0.475	Medium	Slightly rugate	Medium	Hard	Cuspidal	Convex	More	3.66	Antrorse	Medium	Medium	Shallow	Non-lapped (wide)	Yes	Yes	Both-sides	Multiple-stomiums	Big
Jinboyongcui	1727207426970614908	52.2	0.65	Bent	Weak	Obvious	7.75	4.49	18.75	960	9.8	0.35	Decurrent	Inverted	Inverted	Jugged	0	—	—	Without disc florets	5.775	0.365	1.8	Flat	Mix with disc florets	Yellow	Tubular	Pendant-bead form	13.075	8.6125	0.54	Dark	Flat	Weak	Medium	Cuspidal	Flat	Medium	3.6	Antrorse	Medium	Deep	Medium	Non-lapped (narrow)	Yes	Yes	Both-sides	Double-stomiums	Big
Qiongdaosanyou	1150774142056722432	50.5	0.583333	Bent	Strong	Obvious	7.7	3.34	14.1667	202.5	11.9667	0.533333	Nodding	Screwy	Antrorse	Round	90	0.9	1.55	Concentrative	9.96667	0.456667	2.2	Flat	Mix with disc florets	White	Peculiar	Aristate form	13	7.4	0.4	Medium	Slightly rugate	Weak	Hard	Round	Convex	Less	2.6	Aclinic	Medium	Medium	Medium	Non-lapped (wide)	No	Yes	Both-sides	Double-stomiums	Small
Xueyan	0286671530421648508	50.5	0.875	Bent	Weak	Obvious	7	4.46	15.5	197	12	0.8	Aclinic	Inverted	Antrorse	Jugged	121	1.05	2.25	Concentrative	6.25	0.535	1.8	Flat	Normal	White	Tubular	Scattered-tubiform form	17	12.1	0.45	Dark	Slightly rugate	Weak	Hard	Round	Flat	More	4.75	Aclinic	Round	Deep	Medium	Non-lapped (wide)	Yes	Yes	Both-sides	Double-stomiums	Small
Jinfengwanli	1727207684769315964	40.6667	0.566667	Bent	Strong	Obvious	11.5	3.53333	13.3333	340	9.06667	0.4	Aclinic	Inverted	Antrorse	Jugged	0	—	—	Without disc florets	6.36667	0.406667	1.8	Flat	Normal	Yellow	Spoon	Scattered-reflexed form	10.2667	6.16667	0.575	Medium	Flat	Weak	Soft	Acute	Flat	Medium	3.03333	Aclinic	Medium	Medium	Medium	Non-lapped (wide)	No	Yes	Mixed	Multiple-stomiums	Big
Cenglinjinran	0286101979371928830	39.8	0.442	Straight	Strong	Obvious	8.16	4.04	12.5	307	7.16	0.38	Aclinic	Inverted	Antrorse	Jugged	25	0.73	3.05	Concentrative	3.92	0.232	1.3	Round	Normal	White	Tubular	Tubiform-pan form	7.4	5.6	0.45	Medium	Flat	Weak	Medium	Cuspidal	Flat	Medium	2.06	Antrorse	Medium	Deep	Shallow	Lapped	Yes	Yes	One-side	Double-stomiums	Small
Jinxianchuizhu	0574286176672808575	22	0.4425	Bent	Strong	Unconspicuous	3	2.25	13.75	841	9.875	0.2	Aclinic	Inverted	Aclinic	Cuspidal	154	1.05	2.3	Concentrative	6.9	0.265	1.48	Flat	Normal	Yellow	Tubular	Pendant-bead form	7.9	5.05	0.4	Medium	Slightly rugate	Medium	Soft	Round	Convex	More	2.875	Aclinic	Medium	Deep	Medium	Lapped	No	No	—	Without stomium	—
Changshengle	1439674738458229884	50.2	0.756	Bent	Strong	Unconspicuous	4.76	4.18	15.1	840	12.62	0.42	Nodding	Incurved	Antrorse	Jugged	820	1	4.15	Concentrative	6.04	0.482	2.5	Flat	Normal	White	Tubular	Pendant-bead form	14.28	12.44	0.5	Medium	Flat	Weak	Soft	Cuspidal	Flat	More	3.84	Decurrent	Round	Deep	Deep	Non-lapped (wide)	No	Mixed	Mixed	Multiple-stomiums	Medium
Heguan	0286935413210741884	73.25	0.665	Bent	Strong	Obvious	14.2	3.8575	17.75	378	11.35	0.975	Aclinic	Nodding	Antrorse	Jugged	148	1.05	2.6	Concentrative	12.125	0.505	1.525	Flat	Normal	Red	Spoon	Scattered-reflexed form	14.425	9.525	0.475	Dark	Slightly rugate	Medium	Soft	Acute	Flat	More	4.25	Antrorse	Round	Deep	Medium	Lapped	Yes	No	—	Without stomium	—
Lvyingwu	4033659819297603198	63	0.573333	Straight	Strong	Obvious	13.6	3.96667	16.3333	324	10.5	0.3	Decurrent	Nodding	Nodding	Cuspidal	0	—	—	Without disc florets	9.63333	0.356667	1.8	Round	Normal	Yellow-green	Tubular	Upswept-bead form	14.2333	7.43333	0.45	Braight	Flat	Weak	Soft	Acute	Convex	Medium	4.63333	Antrorse	Sharp	Medium	Medium	Non-lapped (narrow)	Yes	No	—	Without stomium	—
Ziyun	0574339523656285308	46.5	0.6	Bent	Strong	Obvious	3.13333	36.7267	13.5	408.333	9.86667	0.916667	Decurrent	Screwy	Antrorse	Cuspidal	135.667	1.11667	1.53333	Concentrative	7.26667	0.6	2	Flat	Normal	Red	Spoon	Scattered-reflexed form	8.41667	6.1	0.98	Medium	Slightly rugate	Medium	Hard	Cuspidal	Concave	Medium	12.4333	Aclinic	Medium	Medium	Shallow	Non-lapped (narrow)	Yes	Yes	Both-sides	Double-stomiums	Small
Ziruigong	0574901769134406780	48.8	0.572	Straight	Strong	Obvious	6.68	2.686	13.52	123	6.72	0.5	Aclinic	Inverted	Antrorse	Round	167	1.2	2.35	Dispersive	6.56	0.432	1.3	Flat	Mix with disc florets	Red	Anemone	Flat-anemone form	13.18	8.52	0.45	Medium	Slightly rugate	Weak	Soft	Round	Flat	Medium	4.46	Aclinic	Round	Deep	Shallow	Non-lapped (wide)	Yes	No	—	Without stomium	—
Baihexianzi	1727823407791209596	82	0.96	Bent	Strong	Obvious	9	3.42	17	400	11.8	0.6	Nodding	Incurved	Antrorse	Jugged	413	0.95	3.7	Concentrative	12.5	0.48	1.9	Flat	Normal	White	Flat	Flat-pan form	13.4	9.2	0.6	Braight	Slightly rugate	Medium	Soft	Cuspidal	Flat	More	4	Aclinic	Round	Shallow	Shallow	Non-lapped (wide)	No	Yes	Both-sides	Double-stomiums	Medium
Jinluoyan	0274737272560548988	57.5	0.765	Bent	Strong	Obvious	11.325	7.27	20.75	213	11.85	0.625	Aclinic	Screwy	Antrorse	Round	0	—	—	Without disc florets	14.525	0.365	1.3	Round	Normal	Yellow	Flat	Flat-pan form	12.65	10.55	0.48	Medium	Rugate	Strong	Medium	Cuspidal	Flat	Medium	2.175	Antrorse	Round	Deep	Shallow	Non-lapped (wide)	No	Yes	Both-sides	Double-stomiums	Small
Nijingouhuan	1727781505553398908	61.8333	0.758333	Straight	Strong	Obvious	8.63333	6.25833	15.6833	281	10.0333	0.655	Aclinic	Inverted	Antrorse	Jugged	0	—	—	Without disc florets	10.2	0.518333	1.3	Flat	Normal	Pink	Spoon	Scattered-reflexed form	13.45	9.78333	0.425	Dark	Rugate	Medium	Hard	Cuspidal	Flat	More	3.65	Aclinic	Medium	Medium	Shallow	Non-lapped (narrow)	No	Yes	Both-sides	Multiple-stomiums	Big
Dianjiangchun	0574312430900345980	78.2	0.7	Bent	Strong	Obvious	3.28	44.18	14.2	838	7.62	0.49	Decurrent	Inverted	Inverted	Jugged	596.5	1	3.45	Concentrative	15.1	0.4	2.075	Round	Normal	Pink	Spoon	Sparrow-tongue-like form	11.36	8.92	0.55	Medium	Slightly rugate	Weak	Medium	Cuspidal	Flat	Medium	14.16	Aclinic	Round	Medium	Medium	Lapped	Yes	Yes	Both-sides	Double-stomiums	Big
Xixiangdaiyue	0286102322969246844	54.3333	0.67	Straight	Strong	Obvious	7.73333	5.71333	16.1667	450	9.66667	1.06667	Decurrent	Antrorse	Antrorse	Cuspidal	177	1	2.3	Concentrative	5.53333	0.55	1.7	Flat	Normal	Yellow	Flat	Stacked-spherical form	14.1667	9.23333	0.4	Medium	Slightly rugate	Weak	Medium	Acute	Convex	Medium	3.66667	Aclinic	Round	Medium	Shallow	Non-lapped (narrow)	Yes	Yes	Both-sides	Double-stomiums	Medium
Jinxiuyuanyang	1727805595788508286	48.75	0.69	Straight	Strong	Obvious	6.3	4.2	15	251.5	6.35	1.5	Decurrent	Screwy	Antrorse	Cuspidal	169.5	1.2	2.35	Concentrative	7.9	0.465	1.6	Flat	Mix with disc florets	Yellow	Flat	Reflexed form	12.875	10	0.385	Dark	Slightly rugate	Medium	Hard	Cuspidal	Flat	More	3.125	Antrorse	Round	Deep	Medium	Lapped	No	Yes	Both-sides	Double-stomiums	Big
Dongyun	0274842980303500540	40.5	0.7025	Bent	Strong	Obvious	8.7	4.835	12.75	329	8.55	0.6875	Decurrent	Antrorse	Antrorse	Round	182	1.065	2.65	Concentrative	6.225	0.475	2.1	Flat	Normal	Yellow-green	Spoon	Spherical-spoon form	11.05	8.775	0.425	Medium	Flat	Weak	Medium	Round	Flat	Medium	1.95	Aclinic	Medium	Shallow	Shallow	Non-lapped (narrow)	Yes	No	—	Without stomium	—
Baihou	1439540255247563903	69	0.8	Straight	Strong	Obvious	10.65	4.56	17.5	608	11.35	1.2	Antrorse	Antrorse	Antrorse	Jugged	118.5	0.85	1.2	Concentrative	10.5	0.585	1.4	Round	Mix with disc florets	Red	Flat	Lotus-like form	11	7.65	0.405	Medium	Slightly rugate	Weak	Soft	Cuspidal	Concave	Less	3.6	Antrorse	Medium	Deep	Deep	Non-lapped (wide)	No	Yes	Both-sides	Double-stomiums	Small
Gudingjinhuan	0286073396096138364	67.2	0.728	Bent	Strong	Obvious	14.18	3.556	22.9	455	12.1	0.52	Decurrent	Inverted	Antrorse	Jugged	180	0.9	2	Dispersive	10.8	0.578	1.7	Round	Normal	Yellow	Tubular	Upswept-bead form	13.38	10.5	0.45	Medium	Rugate	Medium	Medium	Round	Flat	Medium	3.7	Aclinic	Sharp	Medium	Shallow	Lapped	Yes	Mixed	Mixed	Multiple-stomiums	Medium
Tanxianggouhuan	0286671323189476476	57.625	0.7625	Bent	Strong	Obvious	6.325	3.67	17.5	479	16.75	0.5	Aclinic	Antrorse	Inverted	Cuspidal	35.5	0.85	1.13333	Concentrative	8.375	0.6175	1.3	Flat	Normal	Yellow	Tubular	Upswept-bead form	13.675	8	0.45	Medium	Flat	Medium	Medium	Cuspidal	Flat	Less	3.25	Aclinic	Medium	Deep	Medium	Lapped	Yes	Yes	Both-sides	Double-stomiums	Small
Jinmudan	0574884314387315836	29.8333	0.69	Straight	Strong	Obvious	6.26667	5.49333	13.5	341	10.5	1.2	Antrorse	Antrorse	Antrorse	Cuspidal	0	—	—	Without disc florets	3.7	0.48	1.5	Round	Normal	Yellow	Flat	Peony-like form	11.6667	8.6	0.45	Medium	Slightly rugate	Medium	Medium	Round	Flat	More	2.66667	Aclinic	Sharp	Medium	Shallow	Lapped	Yes	No	—	Without stomium	—
Qingyunzhuiyu	0286618547705085054	48	0.795	Bent	Strong	Obvious	7.1	7.835	14.25	355	13.75	1.15	Nodding	Incurved	Antrorse	Jugged	164	1	3.4	Concentrative	3.45	0.59	2.3	Flat	Normal	White	Spoon	Spherical-spoon form	12.9	7.1	0.425	Medium	Flat	Weak	Soft	Cuspidal	Flat	Less	2.75	Aclinic	Medium	Medium	Medium	Lapped	Yes	Yes	Mixed	Double-stomiums	Small
Nichang	1727260461225213052	47.1667	0.75	Straight	Strong	Unconspicuous	5.03333	3.55667	11.8333	283.5	7.76667	0.666667	Aclinic	Inverted	Antrorse	Jugged	13	1.05	2.5	Concentrative	1.7	0.606667	1.175	Flat	Normal	Orange	Tubular	Upswept-bead form	7.3	6.46667	0.425	Medium	Flat	Weak	Soft	Round	Flat	Less	2.26667	Aclinic	Round	Deep	Medium	Lapped	Yes	Yes	Mixed	Double-stomiums	Medium
Lvyihongshang	4033663117830913148	50.75	0.6375	Bent	Strong	Obvious	7.2	3.8225	17.5	430	10.375	0.25	Aclinic	Antrorse	Antrorse	Cuspidal	325	1.065	2.95	Concentrative	14.625	0.4675	1.5	Flat	Mix with disc florets	Red	Tubular	Tubiform-pan form	12.5	8.4	0.475	Braight	Flat	Weak	Soft	Acute	Convex	More	3.75	Aclinic	Round	Shallow	Shallow	Non-lapped (wide)	No	Yes	Mixed	Double-stomiums	Big
Pingshaluoyan	0574901906573360252	54.5	0.696	Straight	Strong	Obvious	8.6	5.402	16.2	122	7.76667	0.666667	Decurrent	Screwy	Antrorse	Jugged	0	—	—	Without disc florets	7	0.476667	1.6	Flat	Normal	Purple	Spoon	Scattered-reflexed form	14.1	8	0.45	Braight	Slightly rugate	Strong	Medium	Cuspidal	Flat	Medium	3.1	Aclinic	Medium	Shallow	Shallow	Non-lapped (narrow)	No	Yes	Both-sides	Double-stomiums	Big
Chixianjinzhu	0286118252733005372	73.5	0.9	Bent	Strong	Obvious	3.2	44.8	18.75	929.5	11.5	0.2	Decurrent	Inverted	Inverted	Cuspidal	193.5	0.95	3.5	Dispersive	12	0.4	1.6	Flat	Mix with disc florets	Orange	Tubular	Pendant-bead form	7.3	10.5	0.425	Medium	Flat	Weak	Medium	Acute	Flat	Medium	9.45	Aclinic	Medium	Deep	Deep	Non-lapped (wide)	Yes	Yes	Both-sides	Double-stomiums	Small
Dfengge	0284419507267697788	48.25	0.79	Straight	Strong	Obvious	5.2	4.65	17.75	67	14.4	1.2	Nodding	Incurved	Antrorse	Cuspidal	107	0.95	1.1	Concentrative	5.15	0.775	1.6	Round	Normal	White	Spoon	Scattered-reflexed form	14.75	11.1	0.45	Dark	Flat	Weak	Soft	Cuspidal	Convex	More	3	Antrorse	Round	Deep	Medium	Lapped	Yes	Yes	Both-sides	Double-stomiums	Medium
Yanhongzhuang	0286651735184177180	56.6667	0.59	Bent	Strong	Obvious	10.8333	4.33333	17.1667	337.5	10.2	0.333333	Antrorse	Screwy	Antrorse	Jugged	244.5	0.975	3	Concentrative	12.1	0.35	1.5	Flat	Normal	White	Flat	Reflexed form	13.2667	8.53333	0.775	Dark	Rugate	Strong	Hard	Cuspidal	Flat	Medium	1.1	Antrorse	Round	Deep	Medium	Non-lapped (narrow)	No	Yes	Mixed	Double-stomiums	Small
Zuiwoxiangyun	0141958207751847036	79.2	0.5	Bent	Strong	Obvious	21.6	5.402	15.5	300	13.04	0.4	Aclinic	Inverted	Antrorse	Cuspidal	0	—	—	Without disc florets	15.08	0.29	1.6	High	Normal	Pink	Tubular	Fluttered form	11.64	10.56	0.5	Medium	Flat	Weak	Soft	Cuspidal	Flat	Medium	5.08	Antrorse	Round	Deep	Medium	Non-lapped (narrow)	Yes	Mixed	Mixed	Multiple-stomiums	Medium
Lengyan	0286672079095856254	47	0.765	Bent	Strong	Obvious	6.4	5.3	16.25	444	15.3	0.75	Decurrent	Incurved	Aclinic	Jugged	20	0.875	3.4	Concentrative	5.4	0.595	1.4	Flat	Normal	White	Tubular	Fluttered form	11.15	6.6	0.675	Medium	Flat	Weak	Soft	Round	Flat	Medium	2.7	Aclinic	Round	Deep	Deep	Lapped	Yes	Yes	Both-sides	Double-stomiums	Small
Furongtuogui	0574884314385742908	70.14	0.796	Straight	Strong	Obvious	8.46	3.892	13.12	220	7.04	0.676	Aclinic	Inverted	Inverted	Jugged	261	1.075	2.9	Concentrative	10.42	0.356	1.6	Flat	Normal	Pink	Anemone	Spoon-anemone form	11.98	10	0.704	Braight	Flat	Medium	Medium	Cuspidal	Flat	Medium	3.98	Antrorse	Medium	Deep	Medium	Non-lapped (narrow)	Yes	Yes	Both-sides	Multiple-stomiums	Big
Taoshanjunxiu	0283839188466924668	33.75	0.89	Bent	Strong	Obvious	4.575	5.46	13.875	359	10.525	0.85	Nodding	Incurved	Antrorse	Jugged	245	1	2.6	Concentrative	7.3	0.5175	2.025	Flat	Normal	White	Spoon	Scattered-reflexed form	9.95	8.05	0.475	Dark	Slightly rugate	Weak	Soft	Round	Concave	Medium	2.6	Antrorse	Round	Deep	Medium	Lapped	Yes	Yes	Both-sides	Double-stomiums	Small
Fengqingyuebai	0574338956618366076	70	0.656667	Bent	Strong	Obvious	12.1	6.61667	16.6667	461	10.6667	1.5	Nodding	Screwy	Antrorse	Cuspidal	136	1.065	3.85	Concentrative	12.2333	0.433333	1.4	Round	Normal	White	Flat	Stacked-spherical form	11.9667	9.36667	0.45	Medium	Rugate	Strong	Medium	Cuspidal	Convex	Medium	2.86667	Antrorse	Sharp	Shallow	Medium	Non-lapped (wide)	Yes	Yes	Both-sides	Multiple-stomiums	Big
Zichendian	2016053718610869308	49.75	0.7	Straight	Strong	Obvious	3.475	37.8	16.25	317.5	8.5	0.75	Aclinic	Inverted	Antrorse	Jugged	225.5	0.945	2.875	Concentrative	7	0.4	1.575	Round	Mix with disc florets	Purple	Tubular	Tubiform-pan form	8.475	5.825	0.425	Medium	Slightly rugate	Medium	Medium	Cuspidal	Concave	Medium	12.975	Aclinic	Round	Deep	Medium	Non-lapped (narrow)	Yes	Yes	Both-sides	Double-stomiums	Small
Hongshimengxing	0283856780652969084	52.9	0.792	Bent	Strong	Obvious	8.12	4.11	12.7	662	10.52	0.5	Aclinic	Antrorse	Antrorse	Cuspidal	498.5	1.15	3.4	Concentrative	7.86	0.512	1.75	Flat	Normal	Orange	Tubular	Tubiform-pan form	13.54	8.38	0.45	Braight	Slightly rugate	Strong	Soft	Acute	Convex	Less	3.26	Aclinic	Round	Deep	Deep	Lapped	Yes	Yes	One-side	Double-stomiums	Small
Qianchifeiliu	0574899634804096124	51.3333	0.703333	Bent	Strong	Obvious	7.16667	4.99333	18.8667	358	12.0667	0.3	Aclinic	Inverted	Antrorse	Jugged	47	0.95	2	Concentrative	8.33333	0.556667	1.85	Flat	Normal	White	Tubular	Scattered-tubiform form	10.5	7.1	0.35	Braight	Slightly rugate	Weak	Medium	Cuspidal	Flat	Less	3.4	Aclinic	Round	Deep	Deep	Lapped	Yes	Yes	Both-sides	Multiple-stomiums	Medium
Banzhongyuhu	0565272379709127740	55.625	0.7575	Bent	Strong	Obvious	8.775	5.725	15.125	404	15.625	0.75	Antrorse	Incurved	Antrorse	Cuspidal	39.5	0.85	3.85	Concentrative	7.675	0.5525	0.9	Flat	Normal	White	Tubular	Fluttered form	12.425	9.975	0.56	Dark	Flat	Weak	Soft	Round	Convex	Less	4.5	Aclinic	Round	Shallow	Shallow	Non-lapped (wide)	No	No	—	Without stomium	—
Shibafenghuan	1727260203527175292	49.125	0.875	Straight	Strong	Obvious	8.925	4.0125	15.6	388.5	16.15	0.375	Aclinic	Incurved	Antrorse	Jugged	510.5	1.075	3.1	Concentrative	8.225	0.545	2.05	Flat	Mix with disc florets	Yellow	Tubular	Upswept-bead form	13.15	9.8	0.525	Dark	Slightly rugate	Medium	Soft	Round	Flat	More	3.15	Aclinic	Round	Deep	Medium	Lapped	Yes	Yes	Both-sides	Double-stomiums	Medium
Tangyushouweng	0286108580466654332	49.5	0.75	Straight	Strong	Obvious	7	4.25	16	1186	14.7667	0.333333	Decurrent	Incurved	Inverted	Cuspidal	901	1	3.5	Concentrative	5.26667	0.636667	2.2	Round	Mix with disc florets	White	Tubular	Filiform form	14.0667	8.8	0.5	Medium	Flat	Strong	Soft	Cuspidal	Convex	Medium	4.16667	Antrorse	Medium	Deep	Shallow	Lapped	Yes	Yes	Both-sides	Double-stomiums	Small
Xinghuachunyu	1439593032874720380	52.75	0.755	Straight	Strong	Obvious	7.3	4.13	19.5	312	13	1.25	Nodding	Incurved	Antrorse	Cuspidal	103	0.9	2.6	Concentrative	6.9	0.545	1.4	Flat	Mix with disc florets	Pink	Spoon	Scattered-reflexed form	13.6	10.45	0.56	Medium	Flat	Strong	Soft	Cuspidal	Flat	Less	3.05	Antrorse	Medium	Medium	Deep	Non-lapped (wide)	Yes	Yes	Both-sides	Double-stomiums	Medium
Yuhudie	0574338956619938940	37.875	0.62	Straight	Strong	Obvious	6.05	2.1275	14	84.5	13.175	0.425	Aclinic	Incurved	Inverted	Jugged	299	1.125	2.9	Concentrative	5.975	0.4225	1.15	Flat	Normal	White	Peculiar	Dragon-claw-like form	12.825	6.6	0.4	Medium	Slightly rugate	Weak	Medium	Acute	Convex	Less	4.325	Antrorse	Medium	Deep	Medium	Lapped	Yes	No	—	Without stomium	—
Yaotaiyufeng	0287780659553369212	43	0.766	Straight	Strong	Obvious	7.88	2.32	14.4	256.5	11.8	0.5	Aclinic	Inverted	Aclinic	Jugged	426.5	0.9	3.5	Concentrative	4.5	0.476	3.8	Flat	Normal	White	Flat	Reflexed form	14.88	8.98	0.5	Braight	Slightly rugate	Strong	Soft	Cuspidal	Flat	More	3.74	Antrorse	Medium	Shallow	Medium	Non-lapped (narrow)	Yes	Yes	Both-sides	Multiple-stomiums	Medium
Jinsihou	0565894707317046396	112.5	0.576667	Bent	Strong	Obvious	17.1333	3.58	12.5	689	13.3333	0.2	Aclinic	Incurved	Antrorse	Cuspidal	843	1.075	3.45	Concentrative	13.8333	0.51	1.5	Round	Normal	Yellow	Tubular	Filiform form	13.7333	7.93333	0.375	Braight	Flat	Weak	Soft	Acute	Flat	Less	3.63333	Aclinic	Sharp	Deep	Deep	Non-lapped (narrow)	No	Yes	Both-sides	Multiple-stomiums	Medium
Jinmaoshizi	1727816810182933532	66.5	0.715	Bent	Strong	Obvious	11.05	4.375	16.25	294	8.55	0.55	Aclinic	Antrorse	Antrorse	Jugged	0	—	—	Without disc florets	9.65	0.465	1.4	Flat	Normal	Yellow	Peculiar	Aristate form	11.35	8.95	0.375	Medium	Slightly rugate	Weak	Soft	Acute	Flat	More	4.65	Decurrent	Medium	Medium	Shallow	Lapped	No	Yes	Both-sides	Multiple-stomiums	Big
Feizhusanxia	0286073396096138364	38.75	0.545	Straight	Strong	Obvious	7.15	3.87	16.5	1358	11.95	0.2	Aclinic	Inverted	Antrorse	Cuspidal	729	0.8	2.4	Concentrative	6.35	0.385	2.3	Flat	Mix with disc florets	Purple	Tubular	Pendant-bead form	9.25	5.1	0.475	Medium	Slightly rugate	Weak	Medium	Acute	Convex	Medium	4.35	Aclinic	Medium	Deep	Medium	Non-lapped (wide)	Yes	Yes	Both-sides	Multiple-stomiums	Small
Zhuiyu	3745419205814647868	42.16	0.772	Straight	Strong	Obvious	6.2	5.89	17.02	408	8.94	0.56	Aclinic	Aclinic	Aclinic	Jugged	49.5	0.95	0.7	Concentrative	5.2	0.438	1.55	Flat	Normal	Purple	Tubular	Tubiform-pan form	13.24	8.34	0.395	Medium	Slightly rugate	Medium	Medium	Cuspidal	Flat	Less	3.5	Antrorse	Medium	Medium	Shallow	Non-lapped (narrow)	No	Yes	Mixed	Double-stomiums	Small
Zheyingqiangchu	0126802333576330364	73.84	0.686	Bent	Strong	Obvious	8.32	5.34	15.18	1209	8.54	0.26	Decurrent	Incurved	Antrorse	Jugged	715	1.065	3.85	Concentrative	8.52	0.462	2.2	Flat	Normal	Pink	Tubular	Tubiform-pan form	12.2	9.62	0.4	Medium	Flat	Medium	Soft	Cuspidal	Convex	Less	3.64	Antrorse	Medium	Medium	Shallow	Lapped	No	Yes	One-side	Double-stomiums	Medium
Yulupantao	0286108374308221980	42.375	0.8025	Straight	Strong	Obvious	5.725	5.52	16.775	522.5	11.15	1.325	Aclinic	Inverted	Antrorse	Cuspidal	249.5	1.025	3.3	Concentrative	4.475	0.6225	2.35	Round	Normal	White	Flat	Stacked-spherical form	15.8	8.775	0.55	Braight	Flat	Weak	Medium	Cuspidal	Flat	Less	4.275	Antrorse	Round	Medium	Shallow	Non-lapped (wide)	Yes	Yes	Both-sides	Double-stomiums	Small
Changfengwanli	0286654502082706492	42.08	0.644	Straight	Strong	Obvious	8.94	5.15	16.4	382.5	17.66	0.72	Nodding	Inverted	Antrorse	Cuspidal	71	0.9	1.1	Dispersive	6.86	0.492	1.7	Flat	Normal	White	Spoon	Scattered-reflexed form	11.8	7.98	0.455	Medium	Rugate	Medium	Medium	Cuspidal	Flat	Medium	2.94	Aclinic	Round	Deep	Shallow	Non-lapped (narrow)	Yes	Yes	Both-sides	Multiple-stomiums	Medium
Qianshouguanyin	1727172294138068028	79	0.5	Bent	Strong	Obvious	2.58	59.06	12.9	311.5	6.12	0.32	Decurrent	Inverted	Inverted	Jugged	9	0.8	1.7	Dispersive	9.82	0.3	1.2	Round	Normal	White	Peculiar	Dragon-claw-like form	6.36	5.54	0.45	Medium	Flat	Weak	Medium	Acute	Flat	More	9.08	Aclinic	Medium	Deep	Medium	Non-lapped (narrow)	Yes	Yes	Both-sides	Double-stomiums	Medium
Baiweixian	0133543366626834460	54.5	0.696	Straight	Strong	Obvious	8.6	5.89	16.2	40	13	1.25	Aclinic	Inverted	Inverted	Jugged	621	1.5	0.28	Concentrative	7	0.492	2.2	Flat	Normal	White	Peculiar	Aristate form	7.4	6.1	0.56	Braight	Slightly rugate	Weak	Medium	Cuspidal	Concave	Medium	2.2	Aclinic	Round	Medium	Shallow	Non-lapped (narrow)	Yes	Yes	Both-sides	Multiple-stomiums	Small
Fenweixian	1727817359838149692	46.6	0.688	Straight	Strong	Obvious	4.8	2.136	14.56	83	8.46	0.64	Aclinic	Inverted	Inverted	Jugged	397	1.35	3.4	Concentrative	6.48	0.474	1.85	Flat	Normal	Pink	Peculiar	Aristate form	10.74	8.5	0.41	Medium	Slightly rugate	Medium	Medium	Cuspidal	Concave	Medium	2.84	Antrorse	Round	Medium	Shallow	Lapped	Yes	Yes	Both-sides	Multiple-stomiums	Small
Fennvwang	0286671530421648508	41.125	0.82	Straight	Strong	Obvious	8.625	5.27	13.125	498.5	12.65	0.85	Nodding	Incurved	Antrorse	Cuspidal	193	1.23	2.15	Concentrative	4.95	0.5225	2.075	Flat	Normal	Pink	Flat	Stacked-spherical form	14.15	10.55	0.425	Medium	Slightly rugate	Weak	Medium	Cuspidal	Flat	Medium	3.625	Antrorse	Medium	Deep	Shallow	Non-lapped (narrow)	Yes	No	—	Without stomium	—
Xingshitu	1727823411180207228	59.6	0.826	Bent	Strong	Obvious	6.48	6.572	18.86	353	14.66	0.54	Aclinic	Inverted	Antrorse	Jugged	0	—	—	Without disc florets	4.92	0.618	1.32	Flat	Normal	Orange	Spoon	Scattered-reflexed form	14.72	10.6	0.275	Dark	Rugate	Strong	Medium	Cuspidal	Flat	More	2.68	Antrorse	Round	Medium	Shallow	Non-lapped (wide)	Yes	Yes	Both-sides	Double-stomiums	Big
Qiankundai	3745436886047915132	53.7	0.626	Bent	Strong	Obvious	11.54	4.96	14.74	201	13.42	0.912	Nodding	Screwy	Antrorse	Cuspidal	283.5	1.4	3.275	Concentrative	9.1	0.5	1.65	Round	Normal	Pink	Flat	Lotus-like form	12.64	9.56	0.455	Dark	Rugate	Weak	Hard	Round	Concave	Medium	3.22	Aclinic	Medium	Medium	Shallow	Non-lapped (narrow)	Yes	Yes	Both-sides	Double-stomiums	Big
Renmiantaohua	2582903429592510492	47.9	0.8525	Straight	Strong	Obvious	5.025	7.4375	17.5	532	12.025	1.1	Nodding	Inverted	Antrorse	Jugged	123	1.1	2.9	Concentrative	4.6	0.665	2.1	Flat	Normal	Pink	Flat	Stacked-spherical form	14.825	9.85	0.425	Medium	Slightly rugate	Medium	Hard	Cuspidal	Flat	Medium	4.65	Aclinic	Round	Medium	Shallow	Non-lapped (narrow)	Yes	Yes	Both-sides	Double-stomiums	Small
Zhuashachenglu	1727824149914516540	49	0.6	Bent	Strong	Obvious	4.425	54.95	18.75	427	10.175	0.6	Aclinic	Inverted	Inverted	Jugged	112.5	1.015	1.7	Concentrative	6.175	0.4	1.5	Flat	Normal	Yellow	Tubular	Tubiform-pan form	6.75	7.2	0.475	Medium	Slightly rugate	Weak	Medium	Acute	Flat	More	8.8	Aclinic	Round	Deep	Medium	Non-lapped (narrow)	Yes	No	—	Without stomium	—
Jingyan	0286055939193699452	37.125	0.8025	Straight	Strong	Obvious	5.275	6.0325	14.075	412.5	11.825	1.2	Aclinic	Antrorse	Antrorse	Jugged	213.5	0.975	2.25	Concentrative	3.375	0.6275	2.1	Flat	Normal	Purple	Flat	Peony-like form	12.4	8.975	0.52	Dark	Slightly rugate	Weak	Medium	Cuspidal	Concave	More	2.225	Antrorse	Medium	Medium	Shallow	Lapped	Yes	Yes	Both-sides	Double-stomiums	Small
Jinxiaguan	0286108580468227196	67.25	0.6075	Bent	Strong	Obvious	12.075	4.5325	21.7	540	12.7	0.345	Aclinic	Inverted	Inverted	Jugged	0	—	—	Without disc florets	6.525	0.38	2.2	Flat	Normal	Yellow	Tubular	Acicular form	12.675	9.575	0.405	Medium	Slightly rugate	Medium	Medium	Cuspidal	Convex	Medium	5.475	Antrorse	Medium	Shallow	Shallow	Non-lapped (narrow)	No	Yes	Both-sides	Double-stomiums	Small
Zheshimaoci	0277664331165334652	36.5333	0.616667	Bent	Strong	Obvious	6.73333	1.75667	11.6667	350	7.43333	0.8	Aclinic	Inverted	Antrorse	Jugged	66	1.05	2	Concentrative	3.46667	0.433333	3.25	Round	Normal	Yellow	Peculiar	Aristate form	10.4667	7.66667	0.5	Braight	Slightly rugate	Weak	Soft	Round	Flat	Medium	2.03333	Antrorse	Round	Deep	Shallow	Non-lapped (wide)	Yes	Yes	Both-sides	Double-stomiums	Medium
Baixuegongzhu	1718817307945794812	45	0.715	Bent	Strong	Obvious	4.6	3.695	12.1	99	9.5	0.75	Aclinic	Antrorse	Antrorse	Jugged	175	0.925	2.6	Concentrative	8	0.515	1.55	High	Normal	White	Spoon	Scattered-reflexed form	10.65	6.9	0.5	Medium	Slightly rugate	Medium	Hard	Cuspidal	Flat	More	2.7	Antrorse	Medium	Shallow	Shallow	Non-lapped (narrow)	No	Yes	Both-sides	Double-stomiums	Small
Zhongzhenjinchan	0574901906573360252	42.875	0.6	Bent	Strong	Obvious	10.175	4.62	13.5	112	9.25	0.85	Aclinic	Antrorse	Antrorse	Jugged	307	1	2.9	Concentrative	6.575	0.485	0.65	Flat	Normal	Yellow	Flat	Stacked-spherical form	9.8	8.875	0.56	Medium	Slightly rugate	Weak	Medium	Cuspidal	Flat	More	3.2	Aclinic	Medium	Deep	Shallow	Lapped	Yes	Yes	Both-sides	Double-stomiums	Medium
Xuetao	0574901906573360252	43.5	0.685	Straight	Strong	Obvious	4.85	5.705	15.9	206.5	8.4	2	Aclinic	Screwy	Antrorse	Cuspidal	95	1.25	2.2	Dispersive	4.35	0.54	3.9	Flat	Normal	White	Flat	Stacked-spherical form	12.5	8.55	0.495	Medium	Rugate	Strong	Hard	Cuspidal	Flat	Medium	2.75	Antrorse	Medium	Shallow	Shallow	Non-lapped (narrow)	No	Yes	Both-sides	Double-stomiums	Medium
Honghuqiu	0574884262839843964	78	0.61	Straight	Strong	Obvious	11.1	5.45	13	135	8.9	1.1	Antrorse	Antrorse	Antrorse	Round	127	1.1	3	Concentrative	17	0.5	1.7	Flat	Normal	Orange	Flat	Stacked-spherical form	10.8	7.5	0.45	Medium	Slightly rugate	Medium	Medium	Cuspidal	Flat	More	2	Aclinic	Medium	Medium	Shallow	Lapped	No	Yes	Both-sides	Double-stomiums	Small
Fensongzhen	0286671530421648508	35.5	0.508	Bent	Strong	Obvious	5.58	7.888	16.42	267	9.42	0.216	Decurrent	Inverted	Inverted	Jugged	138	1.025	2	Concentrative	3.84	0.35	1.7	Flat	Normal	Pink	Tubular	Acicular form	8.32	5.84	0.45	Braight	Flat	Weak	Medium	Acute	Flat	Medium	2.64	Aclinic	Medium	Deep	Shallow	Non-lapped (wide)	Yes	Yes	Both-sides	Double-stomiums	Small
Xuezhaofurong	0283856780654541948	62.75	0.7175	Bent	Strong	Obvious	10.75	3.4975	14.525	350	10.475	0.525	Aclinic	Inverted	Antrorse	Jugged	82	1	2	Concentrative	10.075	0.5375	2.2	Round	Normal	Pink	Peculiar	Aristate form	11.525	8	0.56	Medium	Slightly rugate	Weak	Medium	Cuspidal	Flat	Medium	4.2	Aclinic	Medium	Medium	Shallow	Non-lapped (narrow)	Yes	Yes	Both-sides	Multiple-stomiums	Small
Yufengpiaoling	0574321364433894524	47.75	1.02	Straight	Strong	Obvious	7.125	2.72	18.35	456.5	11.775	0.7125	Nodding	Inverted	Antrorse	Jugged	474.5	1.075	3.4	Concentrative	9.875	0.6475	2	Flat	Normal	White	Spoon	Scattered-reflexed form	16.2	10.7	0.425	Medium	Flat	Weak	Soft	Cuspidal	Flat	Medium	6	Antrorse	Medium	Deep	Shallow	Non-lapped (narrow)	Yes	Yes	Both-sides	Double-stomiums	Big
Lvsongzhen	0286672011456412796	39	0.6	Straight	Strong	Obvious	4.55	33.435	14.5	652	7.8	0.275	Aclinic	Inverted	Antrorse	Cuspidal	145	1	2	Dispersive	4.75	0.9	1.2	Flat	Normal	Yellow-green	Tubular	Acicular form	8.95	4	0.37	Medium	Slightly rugate	Medium	Medium	Cuspidal	Flat	Medium	8.3	Aclinic	Medium	Shallow	Shallow	Non-lapped (narrow)	Yes	Mixed	Mixed	Multiple-stomiums	Medium
Doulvyishang	0286653797575425148	96.75	0.6	Bent	Strong	Obvious	3.28333	62.5417	16.4167	288.667	7.96667	0.375	Aclinic	Inverted	Inverted	Jugged	199.333	1.09333	2.4	Concentrative	15.2833	0.3	1.6	Flat	Mix with disc florets	Yellow-green	Tubular	Tubiform-pan form	10.8667	10.25	0.516667	Braight	Rugate	Medium	Hard	Acute	Flat	More	12.7833	Aclinic	Medium	Medium	Shallow	Non-lapped (narrow)	No	Yes	Both-sides	Multiple-stomiums	Big
Jinshemanwu	0277066196839824444	55	0.533333	Straight	Strong	Obvious	13	4.40667	15.5	356	8.33333	0.266667	Antrorse	Inverted	Antrorse	Cuspidal	0	—	—	Without disc florets	7.7	0.383333	1.6	Round	Normal	Yellow	Spoon	Scattered-reflexed form	10.3333	7.76667	0.56	Braight	Flat	Weak	Hard	Round	Concave	Medium	2.66667	Antrorse	Medium	Medium	Medium	Non-lapped (wide)	No	Yes	Both-sides	Multiple-stomiums	Medium
Xialibaren	0574215811317628028	43.5	0.7	Straight	Strong	Obvious	5.7	4.215	11.5	424	12.45	0.45	Aclinic	Inverted	Antrorse	Jugged	87.5	0.88	2	Concentrative	8.9	0.605	1.75	Flat	Normal	White	Tubular	Upswept-bead form	13.95	10.15	0.45	Medium	Slightly rugate	Weak	Soft	Cuspidal	Flat	Less	3.8	Aclinic	Medium	Deep	Shallow	Lapped	Yes	Yes	Both-sides	Double-stomiums	Small
Lvping	1727816810083908732	51.81	0.8	Bent	Strong	Obvious	2.6	43.346	14.4	251.5	6.14	0.66	Aclinic	Inverted	Inverted	Jugged	398.5	1.05	3.9	Concentrative	8.06	0.3	1.65	Flat	Normal	Yellow	Flat	Lotus-like form	8.18	8.66	0.31	Braight	Rugate	Strong	Hard	Cuspidal	Concave	More	9.42	Aclinic	Medium	Medium	Medium	Non-lapped (narrow)	Yes	Yes	Both-sides	Multiple-stomiums	Medium
Lvliuchuiyin	0286106309235833980	58.3333	0.296667	Bent	Strong	Obvious	16.3333	4.65	9.66667	166.5	6.9	0.2	Aclinic	Inverted	Antrorse	Jugged	163.5	0.95	2	Dispersive	15.6667	0.216667	1.5	Flat	Normal	Yellow-green	Tubular	Scattered-tubiform form	8.33333	6	0.58	Medium	Flat	Weak	Medium	Cuspidal	Flat	Medium	2.5	Antrorse	Medium	Medium	Shallow	Non-lapped (narrow)	No	Yes	Both-sides	Double-stomiums	Medium
Molanshuang	0565895600671751196	35.2	0.816	Straight	Strong	Obvious	4.82	3.316	13.78	197.5	7.98	1.22	Aclinic	Antrorse	Antrorse	Jugged	442.5	0.85	2.9	Concentrative	3.34	0.462	1.8	Round	Normal	Red	Flat	Peony-like form	14.76	10.84	0.435	Dark	Rugate	Strong	Medium	Cuspidal	Concave	More	2.14	Aclinic	Sharp	Medium	Shallow	Non-lapped (narrow)	Yes	Yes	Both-sides	Double-stomiums	Medium
Baifenshizi	0421179113147989116	51	0.535	Bent	Strong	Obvious	9.85	4.035	13.5	170	9.6	0.65	Antrorse	Antrorse	Antrorse	Jugged	572.5	1.055	3.85	Dispersive	11.2	0.4	1.875	Flat	Normal	White	Peculiar	Aristate form	11.55	7.5	0.475	Medium	Slightly rugate	Medium	Medium	Acute	Convex	Less	3.25	Antrorse	Medium	Medium	Deep	Non-lapped (wide)	No	Yes	Both-sides	Double-stomiums	Medium
Zhubidianchun	1439592828870065276	68.8333	0.62	Bent	Strong	Obvious	13.8333	2.76333	13.4	560	8	0.2	Aclinic	Inverted	Inverted	Cuspidal	0	—	—	Without disc florets	10.4333	0.393333	1.65	Round	Normal	Red	Spoon	Lotus-set-like form	13.8333	10.1667	0.455	Braight	Flat	Weak	Medium	Cuspidal	Flat	Medium	3.36667	Antrorse	Round	Deep	Shallow	Non-lapped (narrow)	Yes	Yes	Both-sides	Multiple-stomiums	Big
Huangjinzhuangshi	1150790909609114684	40.1	0.7	Straight	Strong	Obvious	5.26	5.26	14.1	337.5	9.3	0.51	Decurrent	Inverted	Nodding	Round	50.5	0.9	2	Concentrative	3.96	0.456	2	Flat	Normal	Yellow	Spoon	Scattered-reflexed form	10.88	8.28	0.35	Medium	Slightly rugate	Weak	Medium	Round	Concave	More	3.12	Aclinic	Medium	Medium	Shallow	Non-lapped (narrow)	Yes	Yes	Both-sides	Multiple-stomiums	Small
Tiemianwusi	0574884314385742972	74.1667	0.8	Bent	Strong	Obvious	4.9	48.0133	14.1667	155.667	7.5	1.25	Aclinic	Inverted	Antrorse	Jugged	285.667	0.806667	2.5	Concentrative	12.3333	0.5	1.53333	Flat	Mix with disc florets	Dark-red	Flat	Lotus-like form	9.46667	12.6667	0.593333	Medium	Flat	Medium	Hard	Cuspidal	Flat	Medium	12	Aclinic	Medium	Deep	Medium	Non-lapped (wide)	Yes	Yes	Both-sides	Double-stomiums	Medium
Wusefurong	0574901906573360252	52	0.84	Bent	Strong	Obvious	5.53333	5.29333	16.1667	543	13.3	0.833333	Nodding	Inverted	Antrorse	Jugged	173	1.05	2.9	Concentrative	5.76667	0.633333	2.3	Flat	Normal	Pink	Spoon	Spherical-spoon form	11.2667	11.6667	0.475	Dark	Slightly rugate	Strong	Soft	Cuspidal	Flat	More	2.83333	Antrorse	Medium	Medium	Medium	Non-lapped (wide)	Yes	Yes	Both-sides	Multiple-stomiums	Big
Huangmaoju	0286090988282182780	62.25	0.71	Straight	Strong	Obvious	8.975	3.845	14.25	203	7.6	0.675	Aclinic	Inverted	Antrorse	Jugged	98	0.95	2	Concentrative	9.65	0.6025	1.35	Flat	Normal	Yellow	Peculiar	Aristate form	15.55	12.825	0.36	Dark	Slightly rugate	Medium	Soft	Cuspidal	Flat	More	5.7	Aclinic	Round	Medium	Shallow	Non-lapped (wide)	Yes	Yes	Both-sides	Double-stomiums	Big
Yangyan	0286671530421579776	67	0.47	Bent	Strong	Unconspicuous	10.5	5.2	16	306	9.6	0.1	Aclinic	Inverted	Nodding	Cuspidal	58	0.83	2.4	Concentrative	12	0.3	0.8	Round	Mix with disc florets	White	Tubular	Single-tubiform form	7	6.1	0.45	Medium	Slightly rugate	Weak	Hard	Acute	Convex	More	3	Antrorse	Sharp	Medium	Shallow	Non-lapped (narrow)	No	Yes	Both-sides	Double-stomiums	Big
Longchengfeijiang	0574286180160827392	57.8	0.62	Bent	Strong	Obvious	7.55	5.73	14.75	285	12.8	0.9	Antrorse	Antrorse	Antrorse	Round	0	—	—	Without disc florets	11.7	0.48	1.9	Flat	Normal	White	Flat	Stacked-spherical form	12.55	9.2	0.28	Braight	Rugate	Strong	Soft	Cuspidal	Flat	Medium	1.9	Aclinic	Round	Deep	Shallow	Non-lapped (narrow)	Yes	Mixed	Mixed	Multiple-stomiums	Medium
Zimao	4033664767636798524	56	0.59	Bent	Strong	Obvious	10	6.28	16	270	10.5	0.6	Aclinic	Nodding	Antrorse	Cuspidal	14	0.7	0.8	Concentrative	9.8	0.32	2.5	Flat	Normal	Purple	Peculiar	Aristate form	14.2	9.8	0.55	Dark	Rugate	Strong	Medium	Acute	Flat	More	4.7	Antrorse	Round	Deep	Shallow	Non-lapped (wide)	No	Yes	Both-sides	Double-stomiums	Medium
Zaixianbense	2304284160262405182	54.5	0.696	Bent	Strong	Obvious	8.6	3.44	16.2	392	9.6	0.65	Aclinic	Antrorse	Antrorse	Cuspidal	0	—	—	Without disc florets	7	0.48	1.9	Flat	Normal	Yellow	Spoon	Spherical-spoon form	15.6	12.1	0.56	Medium	Rugate	Weak	Medium	Cuspidal	Flat	More	4.9	Antrorse	Medium	Deep	Deep	Non-lapped (narrow)	Yes	Yes	Both-sides	Double-stomiums	Big
Baiguanqiu	0574901906571771004	46.25	0.6675	Bent	Strong	Obvious	10.125	6.0625	16.4	491	10.7	0.825	Nodding	Incurved	Antrorse	Jugged	4	0.9	1.9	Concentrative	4.9	0.5925	1.4	Flat	Normal	White	Tubular	Tubiform-spherical form	10.825	9.55	0.45	Medium	Rugate	Strong	Medium	Round	Concave	Medium	3.225	Antrorse	Medium	Shallow	Shallow	Non-lapped (narrow)	No	No	—	Without stomium	—
Huangbiaoshenjun	0286671530421648508	72.3333	0.75	Straight	Strong	Obvious	8.36667	3.76	13.6667	420	14.8333	0.566667	Nodding	Inverted	Antrorse	Jugged	338.5	0.9	2.05	Concentrative	10.1667	0.596667	1.425	Flat	Normal	Yellow	Spoon	Scattered-reflexed form	13.6667	10.5667	0.35	Medium	Slightly rugate	Medium	Medium	Cuspidal	Flat	Medium	3.23333	Antrorse	Medium	Medium	Shallow	Non-lapped (wide)	Yes	Yes	Both-sides	Double-stomiums	Medium
Siluhuayu	1150799708923362428	44.625	0.5875	Bent	Strong	Obvious	5.375	4.72	15.875	1090	14.425	0.3125	Nodding	Inverted	Inverted	Jugged	13	1.1	1.7	Concentrative	7.8	0.445	1.9	Round	Normal	White	Tubular	Filiform form	8.525	5.525	0.325	Braight	Flat	Strong	Medium	Cuspidal	Flat	Medium	2.65	Antrorse	Sharp	Medium	Shallow	Non-lapped (narrow)	Yes	Mixed	Mixed	Multiple-stomiums	Medium
Ziyusongzhen	0574901648873748508	77.82	0.558	Bent	Strong	Obvious	8.14	6.876	19.82	437.5	11	0.244	Aclinic	Inverted	Inverted	Jugged	171.5	1.3	2.6	Concentrative	12.8	0.338	1.4	Flat	Mix with disc florets	Purple	Tubular	Acicular form	10.42	8.54	0.44	Braight	Rugate	Medium	Medium	Acute	Flat	More	6.38	Aclinic	Round	Deep	Shallow	Non-lapped (narrow)	Yes	Yes	Mixed	Double-stomiums	Big
Jiushanjixue	0132952723529661564	22.5	0.678	Straight	Strong	Obvious	4.8	6.05	17.68	568	10.14	1.02	Aclinic	Screwy	Antrorse	Round	75	1	0.65	Concentrative	4.14	0.51	2.1	Flat	Normal	White	Spoon	Spherical-spoon form	13.12	10.48	0.53	Medium	Rugate	Medium	Medium	Cuspidal	Concave	Medium	2.98	Antrorse	Medium	Medium	Medium	Non-lapped (narrow)	Yes	Yes	Both-sides	Multiple-stomiums	Big
Ruizhugong	9221250033931254908	45.7	0.812	Bent	Strong	Obvious	8.18	1.73	16.7	109.333	7.2	0.42	Aclinic	Inverted	Antrorse	Jugged	270.333	1.53333	3.3	Concentrative	1.94	0.516	0.966667	Flat	Normal	Yellow	Anemone	Tubiform-anemone form	14.1	12.88	0.366667	Medium	Rugate	Weak	Hard	Acute	Flat	More	3.7	Aclinic	Sharp	Deep	Shallow	Lapped	No	No	—	Without stomium	—
Qiansiwanlv	1727770562673507452	58.475	0.635	Bent	Strong	Obvious	13.05	5.7175	17.95	630	11.125	0.2075	Decurrent	Inverted	Incurved	Cuspidal	348	0.9	2.5	Concentrative	9.7	0.465	1.6	Flat	Mix with disc florets	White	Tubular	Filiform form	15.35	11.95	0.4375	Dark	Slightly rugate	Weak	Soft	Acute	Flat	Medium	4	Aclinic	Round	Deep	Shallow	Non-lapped (narrow)	No	Mixed	Mixed	Multiple-stomiums	Medium
Fenghuangzhenyu	0574303772247850108	61.6667	0.786667	Straight	Strong	Obvious	10.1	4.94667	20.8333	450	10.7667	0.45	Decurrent	Antrorse	Antrorse	Cuspidal	47.5	0.95	1.7	Concentrative	9.83333	0.626667	2.15	Flat	Normal	Yellow	Tubular	Upswept-bead form	13	8.73333	0.425	Medium	Slightly rugate	Medium	Hard	Cuspidal	Convex	Less	3.7	Antrorse	Medium	Medium	Shallow	Non-lapped (narrow)	Yes	Yes	Both-sides	Multiple-stomiums	Big
Midiansongqi	0286618753855650940	63.7	0.75	Straight	Strong	Obvious	10.7	6.05	16.6	0	—	—	—	—	—	Cuspidal	196	1	2.9	Concentrative	12.8	0.62	1.7	Round	Normal	Yellow	Tubular	Fluttered form	12.8	9.7	0.35	Braight	Rugate	Weak	Medium	Cuspidal	Convex	Medium	3.8	Aclinic	Medium	Medium	Shallow	Non-lapped (narrow)	Yes	Mixed	Mixed	Multiple-stomiums	Medium
Deyiyuan	0421779519234882620	86.1667	0.7	Bent	Strong	Obvious	4.73333	45.6	16	246	11.9333	0.733333	Decurrent	Screwy	Antrorse	Cuspidal	0	—	—	Without disc florets	12.8333	0.48	1.9	Flat	Normal	Pink	Flat	Reflexed form	9.23333	12.6	0.386667	Medium	Slightly rugate	Strong	Medium	Cuspidal	Flat	Medium	9.76667	Aclinic	Medium	Medium	Shallow	Non-lapped (narrow)	Yes	No	—	Without stomium	—
Bingxinzaibao	2148342624306592894	53.5	0.655	Straight	Strong	Obvious	9.75	4.885	14	730.5	9.15	1.15	Aclinic	Inverted	Antrorse	Cuspidal	239	0.95	3.2	Concentrative	9.15	0.435	2.2	Flat	Normal	White	Flat	Stacked-spherical form	11.85	9.05	0.42	Dark	Slightly rugate	Strong	Soft	Cuspidal	Concave	Medium	4.3	Aclinic	Medium	Deep	Medium	Non-lapped (wide)	Yes	Mixed	Mixed	Multiple-stomiums	Medium
Shinongzhuang	2304284507079425084	35	0.4	Straight	Strong	Obvious	8.3	4.255	16	213	6.8	0.3	Antrorse	Screwy	Nodding	Cuspidal	0	—	—	Without disc florets	7	0.48	1.9	Flat	Normal	Dark-red	Spoon	Scattered-reflexed form	7.3	8	0.34	Medium	Flat	Weak	Medium	Cuspidal	Flat	More	2	Aclinic	Sharp	Medium	Shallow	Non-lapped (narrow)	Yes	No	—	Without stomium	—
Tianxiayipin	2292403644259630140	38.2	0.604	Straight	Strong	Obvious	5.74	3.604	11.04	486.667	4.74	0.89	Aclinic	Inverted	Inverted	Jugged	180.333	1	1.86667	Concentrative	7.52	0.376	1.82667	Round	Normal	Pink	Peculiar	Chenille-like form	10.36	7.22	0.346667	Dark	Rugate	Weak	Hard	Cuspidal	Flat	Medium	3.86	Aclinic	Sharp	Deep	Shallow	Non-lapped (wide)	No	Yes	Both-sides	Multiple-stomiums	Medium
Yulongzhua	0286039170575498364	46.2	0.632	Bent	Strong	Obvious	8.24	4.364	13.9	375.5	6.76	0.88	Antrorse	Inverted	Aclinic	Jugged	57	0.85	2.475	Dispersive	5.98	0.366	1.775	High	Normal	White	Peculiar	Dragon-claw-like form	10.82	8.42	0.39	Braight	Slightly rugate	Medium	Medium	Acute	Concave	More	1.72	Decurrent	Round	Deep	Shallow	Non-lapped (narrow)	No	Yes	Both-sides	Multiple-stomiums	Medium
Huangchangxian	0277611554600909948	49	0.5	Bent	Strong	Obvious	11	3.82	14	178	10	0.1	Nodding	Incurved	Inverted	Jugged	720	1.53333	1.6	Concentrative	7	0.48	1.9	Flat	Normal	Yellow	Tubular	Fluttered form	14.5	8	0.34	Braight	Slightly rugate	Medium	Hard	Cuspidal	Flat	More	2.6	Antrorse	Round	Deep	Deep	Non-lapped (wide)	Yes	Yes	Both-sides	Multiple-stomiums	Very big
Xingxingwu	0574901906573360252	54.75	0.46	Straight	Strong	Obvious	8.975	3.83333	16.375	435	8.325	0.1125	Aclinic	Nodding	Nodding	Cuspidal	0	—	—	Without disc florets	13.125	0.2875	1.6	Round	Normal	Yellow	Tubular	Tubiform-pan form	10.475	6.575	0.34	Braight	Rugate	Strong	Medium	Cuspidal	Convex	More	3.775	Aclinic	Medium	Medium	Medium	Non-lapped (wide)	No	No	—	Without stomium	—
Wuheyoutian	0574297171149978748	45	0.582	Bent	Strong	Obvious	9.96	5.314	15.8	180	12.3	0.78	Nodding	Incurved	Antrorse	Round	216	0.95	2.475	Concentrative	7.46	0.528	1.6	Flat	Normal	White	Spoon	Scattered-reflexed form	12.84	9.82	0.4325	Medium	Rugate	Weak	Hard	Round	Concave	More	2.32	Aclinic	Round	Medium	Medium	Lapped	Yes	Yes	Both-sides	Double-stomiums	Big
Xutao	1718781027545513084	46.75	0.6775	Bent	Strong	Obvious	9.65	5.33	17.625	648	8.3	0.875	Antrorse	Antrorse	Antrorse	Jugged	0	—	—	Without disc florets	4.125	0.78	1.6	Flat	Normal	Pink	Spoon	Spherical-spoon form	15.225	10.475	0.475	Medium	Rugate	Weak	Medium	Cuspidal	Flat	More	3.775	Aclinic	Medium	Medium	Shallow	Lapped	No	Yes	Both-sides	Multiple-stomiums	Medium
Jinpaoyuanshuai	0574901906573360252	61	0.5	Bent	Strong	Obvious	11.6	4.255	13	70	10.05	1.35	Antrorse	Antrorse	Antrorse	Jugged	266	1.2	2.8	Concentrative	9.3	0.57	1.6	Flat	Normal	Dark-red	Flat	Single form	12.35	6.95	0.56	Medium	Flat	Weak	Medium	Cuspidal	Flat	Medium	3.05	Aclinic	Round	Medium	Shallow	Non-lapped (narrow)	Yes	Yes	Both-sides	Double-stomiums	Small
Baimaoju	0574866722201271420	50.9	0.802	Bent	Strong	Obvious	6.9	3.614	16.5	201	8.32	0.44	Aclinic	Inverted	Antrorse	Jugged	153	0.8	0.65	Dispersive	4.86	0.496	1.2	Flat	Mix with disc florets	Pink	Peculiar	Aristate form	12.2	11.1	0.392	Medium	Slightly rugate	Strong	Hard	Acute	Concave	Medium	4.34	Aclinic	Medium	Medium	Shallow	Lapped	Yes	No	—	Without stomium	—
Cailongzhua	0286653938229312638	54.5	0.696	Bent	Strong	Obvious	8.6	5.3225	16.2	283	9.15	1.15	Aclinic	Inverted	Inverted	Jugged	0	—	—	Without disc florets	7	0.48	3.9	Flat	Mix with disc florets	Yellow	Peculiar	Dragon-claw-like form	11.3	7.7	0.34	Medium	Slightly rugate	Weak	Medium	Cuspidal	Concave	More	4.1	Aclinic	Round	Medium	Shallow	Non-lapped (wide)	Yes	Yes	Both-sides	Double-stomiums	Medium
Xiahui	0286653938227672188	77.75	0.745	Bent	Strong	Obvious	7.25	4.33	17.45	301.5	9.25	0.25	Aclinic	Inverted	Antrorse	Cuspidal	356.5	1	2.65	Concentrative	7.5	0.33	1.2	Flat	Normal	Pink	Tubular	Upswept-bead form	10.95	7.9	0.385	Dark	Flat	Weak	Medium	Cuspidal	Flat	Less	3.95	Aclinic	Round	Medium	Medium	Non-lapped (narrow)	No	Yes	One-side	Double-stomiums	Small
Fengshangshuipei	0283856522954931260	77.3	0.765	Straight	Strong	Obvious	12.45	6.32	18	223	11.8	0.35	Decurrent	Incurved	Antrorse	Jugged	34	1.15	1.6	Concentrative	14.05	0.555	3.9	Round	Mix with disc florets	White	Tubular	Tubiform-pan form	11.5	7.5	0.42	Medium	Flat	Weak	Soft	Cuspidal	Convex	Less	2.5	Antrorse	Sharp	Deep	Shallow	Non-lapped (narrow)	No	Yes	One-side	Double-stomiums	Medium
Bihaiyingfeng	0574901906573360252	57.5	0.755	Straight	Strong	Obvious	8.2	5.3	22	404.5	12.15	0.8	Nodding	Inverted	Antrorse	Jugged	213	1.1	3.2	Dispersive	8.6	0.505	2.1	Flat	Normal	White	Tubular	Tubiform-pan form	15.05	12.3	0.59	Medium	Slightly rugate	Weak	Medium	Round	Concave	More	4.5	Antrorse	Round	Medium	Shallow	Non-lapped (narrow)	Yes	Mixed	Mixed	Multiple-stomiums	Medium
Huponingcui	1718798685237673020	49	0.752	Bent	Strong	Obvious	6.9	5.28	21.2	284	11.4	1.02	Aclinic	Antrorse	Antrorse	Cuspidal	182	1.1	2.6	Dispersive	6	0.452	1.6	Flat	Normal	White	Spoon	Spherical-spoon form	16.54	10.8	0.466667	Dark	Rugate	Weak	Hard	Cuspidal	Flat	More	4	Aclinic	Round	Medium	Shallow	Lapped	Yes	Yes	Both-sides	Double-stomiums	Big
Taiyechihe	0286672492326550652	47.8	0.576	Straight	Strong	Obvious	7.7	5.566	15.8	229.5	9.14	1.14	Aclinic	Antrorse	Antrorse	Jugged	350.25	1.1	3.575	Concentrative	4.6	0.454	2.1	Round	Normal	Purple	Flat	Lotus-like form	12.56	10.4	0.43	Medium	Flat	Weak	Medium	Cuspidal	Concave	Medium	3.44	Antrorse	Medium	Deep	Medium	Non-lapped (narrow)	Yes	No	—	Without stomium	—
Huangguanqiu	0574895168038108284	61.8333	0.836667	Bent	Strong	Obvious	6.86667	5.50667	12.1667	544	4.8	0.316667	Decurrent	Inverted	Aclinic	Jugged	76	0.74	2.6	Concentrative	2.66667	0.44	1.63333	Flat	Mix with disc florets	Yellow	Tubular	Tubiform-spherical form	10.7333	7.13333	0.52	Medium	Slightly rugate	Medium	Soft	Cuspidal	Convex	Less	2.56667	Decurrent	Medium	Medium	Shallow	Non-lapped (narrow)	No	Yes	One-side	Double-stomiums	Medium
Jinkuixiangyang	0574849130015227004	54.75	0.6625	Straight	Strong	Obvious	9.45	5.9925	14.625	351.333	10.55	1.4	Antrorse	Antrorse	Antrorse	Cuspidal	152.667	1.1	2.83333	Concentrative	6.375	0.4425	2.05	Flat	Normal	Yellow	Flat	Peony-like form	13.775	7.95	0.6	Braight	Flat	Weak	Medium	Cuspidal	Concave	Medium	3.6	Antrorse	Medium	Deep	Medium	Non-lapped (wide)	No	Yes	Mixed	Double-stomiums	Small
Tiangezhuiyu	1727805612835732604	49.5	0.8525	Bent	Strong	Obvious	7.45	5.3225	16.25	397	9.9	1.0125	Nodding	Screwy	Antrorse	Jugged	104	0.9	2.13333	Concentrative	8	0.6025	1.3	Flat	Normal	Yellow	Spoon	Spherical-spoon form	11.75	7.475	0.64	Dark	Slightly rugate	Medium	Medium	Round	Convex	Medium	4.125	Aclinic	Round	Medium	Shallow	Non-lapped (narrow)	Yes	Yes	Both-sides	Double-stomiums	Small
Yuezhonggui	1150799482093829244	51.25	0.66	Straight	Strong	Obvious	7.925	3.475	12.25	83	6.225	0.8	Aclinic	Inverted	Inverted	Round	360	1.1	2.3	Dispersive	7.175	0.405	2.05	Flat	Normal	Yellow	Anemone	Spoon-anemone form	10.15	6.75	0.34	Medium	Flat	Weak	Soft	Cuspidal	Flat	Less	3.325	Aclinic	Medium	Deep	Shallow	Non-lapped (wide)	No	Yes	One-side	Double-stomiums	Small
Hangongqiu	0565331754143972380	57	0.81	Straight	Strong	Obvious	5.5	5.51	16.5	542	12.1	0.5	Aclinic	Inverted	Antrorse	Round	251	0.8	2.6	Concentrative	10.4	0.45	1.7	Flat	Mix with disc florets	White	Tubular	Tubiform-pan form	10.5	7.5	0.31	Medium	Slightly rugate	Medium	Soft	Cuspidal	Flat	Less	2.5	Antrorse	Round	Medium	Shallow	Non-lapped (narrow)	No	Yes	Both-sides	Multiple-stomiums	Medium
Huangqueshe	1727201083564424220	50	0.68	Bent	Strong	Obvious	5.6	4.79667	13.6667	137.333	7.3	1.33333	Aclinic	Inverted	Inverted	Jugged	294	0.966667	2.86667	Concentrative	7.76667	0.396667	1.15	Round	Normal	White	Flat	Lotus-like form	13.7333	8.4	0.466667	Braight	Flat	Weak	Soft	Cuspidal	Flat	Medium	2.4	Antrorse	Medium	Deep	Medium	Non-lapped (narrow)	No	Yes	Both-sides	Double-stomiums	Small
Guandongdaxia	0574332149365210236	33.7	0.624	Straight	Strong	Obvious	7.04	6.84	19.4	270.5	12.56	0.34	Antrorse	Antrorse	Antrorse	Jugged	35.5	1.1	1.8	Concentrative	2.06	0.398	1.625	Flat	Mix with disc florets	Yellow	Tubular	Tubiform-pan form	12.24	10.1	0.466667	Braight	Flat	Weak	Soft	Cuspidal	Flat	Less	3.96	Antrorse	Medium	Medium	Shallow	Non-lapped (narrow)	No	Yes	Mixed	Double-stomiums	Medium
Bailuhengjiang	0565877115131001916	54.6	0.714	Straight	Strong	Obvious	9.24	6.598	22.6	132	12.42	0.46	Aclinic	Inverted	Antrorse	Cuspidal	0	—	—	Without disc florets	9.22	0.666	2.05	Flat	Mix with disc florets	White	Tubular	Upswept-bead form	15.06	10.34	0.34	Braight	Slightly rugate	Medium	Soft	Cuspidal	Flat	Less	4.02	Antrorse	Medium	Medium	Shallow	Non-lapped (narrow)	No	Yes	Both-sides	Double-stomiums	Big
Jinquenazhi	0286108580468227196	61.1667	0.54	Bent	Strong	Obvious	14.1333	3.95667	21	363.667	13.5333	0.3	Aclinic	Antrorse	Antrorse	Cuspidal	522	0.85	2.6	Concentrative	11.8	0.38	1.53333	Flat	Mix with disc florets	Yellow	Tubular	Upswept-bead form	13.6333	10.2	0.58	Braight	Flat	Weak	Soft	Cuspidal	Flat	Less	4.26667	Antrorse	Sharp	Deep	Shallow	Non-lapped (wide)	No	Mixed	Mixed	Multiple-stomiums	Medium
Huihexianzhu	2294714014273895484	76.75	0.7125	Bent	Strong	Obvious	15.35	5.7875	18.375	531	10.425	0.725	Decurrent	Inverted	Inverted	Cuspidal	105	1.1	2.3	Concentrative	9.075	0.51	2.1	Round	Normal	Pink	Tubular	Straight-tubiform form	13.625	9.425	0.33	Braight	Slightly rugate	Medium	Soft	Round	Flat	Less	4.45	Decurrent	Sharp	Shallow	Medium	Non-lapped (wide)	No	No	—	Without stomium	—
Qiujuwanhong	1727261351357185148	40.5	0.71	Straight	Strong	Obvious	7.6	5.675	16.5	233.5	8.4	1.65	Nodding	Antrorse	Antrorse	Jugged	313.5	0.85	3	Concentrative	3.65	0.425	1.01	Flat	Normal	Red	Anemone	Flat-anemone form	12	9.55	0.45	Braight	Slightly rugate	Medium	Hard	Cuspidal	Convex	Medium	3.5	Aclinic	Medium	Medium	Medium	Non-lapped (wide)	Yes	Yes	Both-sides	Multiple-stomiums	Medium
Yizhinongyan	0286680120354602012	50.1667	0.606667	Straight	Strong	Obvious	4.26667	3.53333	15.8333	228	12.5667	0.366667	Aclinic	Incurved	Antrorse	Cuspidal	124	1.05	1.8	Dispersive	18.6333	0.46	3.9	Flat	Mix with disc florets	Red	Tubular	Upswept-bead form	16.9333	11.5	0.45	Medium	Flat	Medium	Soft	Acute	Convex	More	5.1	Antrorse	Round	Deep	Shallow	Non-lapped (narrow)	No	No	—	Without stomium	—
Zifengchaoyang	0574901906573360252	35.6	0.58	Bent	Strong	Obvious	9	34.88	17.2	370	8.2	0.6	Decurrent	Screwy	Inverted	Cuspidal	0	—	—	Without disc florets	7	0.48	1.01	Flat	Mix with disc florets	Purple	Tubular	Upswept-bead form	7.3	6.5	0.34	Braight	Slightly rugate	Medium	Medium	Acute	Concave	Medium	3.6	Antrorse	Sharp	Medium	Medium	Non-lapped (narrow)	Yes	No	—	Without stomium	—
Honglouwanjuan	1150799708915498108	51	0.836667	Bent	Strong	Obvious	8.86667	5.05667	17.6667	954	10.5333	0.466667	Nodding	Incurved	Antrorse	Cuspidal	246.5	1.05	2.35	Dispersive	10.3333	0.596667	2.3	Round	Normal	Pink	Spoon	Scattered-reflexed form	13.3	10.3	0.54	Medium	Slightly rugate	Medium	Medium	Cuspidal	Convex	Medium	4.36667	Antrorse	Medium	Shallow	Shallow	Non-lapped (narrow)	No	Yes	Both-sides	Double-stomiums	Big
Chunjiangxiongyong	4377628841934322812	108.6	0.9	Straight	Strong	Obvious	3.74	34.88	15.9	315	8.58	0.81	Decurrent	Screwy	Antrorse	Cuspidal	81	1	1.9	Concentrative	11.82	0.4	4.2	High	Normal	Purple	Spoon	Scattered-reflexed form	8.38	9.34	0.41	Medium	Slightly rugate	Weak	Hard	Cuspidal	Concave	Medium	11.26	Aclinic	Round	Deep	Deep	Non-lapped (narrow)	No	Yes	Both-sides	Double-stomiums	Small
Lvmudan	0286671530413784188	54.5	0.696	Straight	Strong	Obvious	8.6	3.062	16.2	389	8.725	0.4125	Aclinic	Inverted	Inverted	Jugged	0	—	—	Without disc florets	7	0.46	2.3	Flat	Normal	White	Flat	Peony-like form	16.8	10.9	0.34	Dark	Rugate	Medium	Medium	Cuspidal	Flat	More	5.2	Aclinic	Medium	Deep	Medium	Non-lapped (wide)	Yes	Yes	Both-sides	Double-stomiums	Medium
Ziyuanfeihe	0574892990213389436	48	0.5975	Straight	Strong	Obvious	8.325	3.3975	19.125	712	10.775	0.2875	Aclinic	Incurved	Inverted	Jugged	8	0.9	3	Concentrative	7.725	0.355	1.5	Flat	Normal	Pink	Tubular	Tubiform-pan form	12.625	7.425	0.375	Medium	Slightly rugate	Medium	Soft	Acute	Convex	Less	5.4	Aclinic	Sharp	Medium	Shallow	Non-lapped (narrow)	No	Mixed	Mixed	Multiple-stomiums	Medium
Jinfomian	1727207478502358076	59	0.7125	Straight	Strong	Obvious	8.025	7.0575	16.125	512	11.35	0.9875	Decurrent	Antrorse	Antrorse	Round	0	—	—	Without disc florets	4.025	0.655	1.5	Flat	Mix with disc florets	Yellow	Spoon	Spherical-spoon form	18.1	12.85	0.34	Medium	Rugate	Medium	Medium	Cuspidal	Convex	Medium	3.7	Antrorse	Sharp	Medium	Shallow	Non-lapped (narrow)	No	Yes	One-side	Multiple-stomiums	Big
Yushimengxing	0286052502146054172	56	0.7125	Bent	Strong	Obvious	5.725	3.8375	22	696.333	10.65	0.3	Aclinic	Inverted	Antrorse	Jugged	5	0.903333	1	Concentrative	7.55	0.435	1.33333	Flat	Mix with disc florets	White	Tubular	Upswept-bead form	12.025	8.75	0.466667	Medium	Slightly rugate	Medium	Hard	Cuspidal	Convex	Medium	3.15	Antrorse	Medium	Medium	Shallow	Non-lapped (narrow)	No	Yes	One-side	Multiple-stomiums	Medium
Zuiseqiurong	0277083789025800192	43.5	0.56	Straight	Strong	Obvious	8.8	49.66	15.5	550	8.7	1.8	Decurrent	Screwy	Antrorse	Round	0	—	—	Without disc florets	7	0.46	2.63333	Flat	Normal	Yellow	Flat	Stacked-spherical form	10.6	8.2	0.34	Medium	Slightly rugate	Weak	Hard	Cuspidal	Concave	Medium	3.5	Antrorse	Medium	Deep	Medium	Non-lapped (wide)	Yes	Yes	Both-sides	Multiple-stomiums	Small
Yuqilin	0286090988280609918	48	0.728	Straight	Strong	Obvious	9.62	7.256	22	520	12.12	1.04	Antrorse	Incurved	Antrorse	Cuspidal	0	—	—	Without disc florets	8.68	0.59	2.63333	Flat	Normal	Purple	Tubular	Straight-tubiform form	15.72	12.08	0.465	Medium	Slightly rugate	Medium	Soft	Cuspidal	Flat	Medium	3.7	Antrorse	Medium	Medium	Shallow	Non-lapped (narrow)	No	Yes	Both-sides	Multiple-stomiums	Medium
Fangxiqiuyu	0286049134092745854	65.75	0.63	Straight	Strong	Obvious	9.35	6.075	12.5	2107.67	11.6	0.275	Nodding	Incurved	Antrorse	Cuspidal	195	3.61667	1.8	Concentrative	14.775	0.47	2.63333	Flat	Mix with disc florets	White	Tubular	Upswept-bead form	13.35	6.825	0.46	Medium	Rugate	Strong	Hard	Cuspidal	Convex	Less	6.175	Aclinic	Sharp	Shallow	Shallow	Non-lapped (narrow)	No	Yes	One-side	Multiple-stomiums	Very big
Ziluoyinxing	0574338952591834236	54.5	0.696	Straight	Strong	Obvious	8.6	4.3	16.2	133	10.5333	0.466667	Antrorse	Inverted	Inverted	Cuspidal	0	—	—	Without disc florets	7	0.46	2.125	Flat	Normal	Purple	Tubular	Upswept-bead form	12.9	8.6	0.34	Dark	Slightly rugate	Strong	Medium	Acute	Convex	Less	5	Aclinic	Medium	Shallow	Deep	Non-lapped (wide)	No	Yes	Mixed	Multiple-stomiums	Small
Ruyijinzhu	0574294718455217276	57	0.692	Bent	Strong	Obvious	6.48	4.994	17.3	452	11	0.27	Aclinic	Inverted	Antrorse	Jugged	269.5	1.045	3	Concentrative	16.76	0.494	2.125	Flat	Mix with disc florets	Yellow	Tubular	Tubiform-pan form	11.36	7.42	0.4	Braight	Flat	Weak	Soft	Cuspidal	Convex	Medium	4.12	Aclinic	Medium	Medium	Shallow	Non-lapped (narrow)	No	Mixed	Mixed	Multiple-stomiums	Medium
Genshuijingui	1439593035028495484	59.8	1.016	Bent	Strong	Obvious	7.84	3.278	12.02	76	5.78	1.42	Aclinic	Inverted	Antrorse	Jugged	235	1.125	2.83333	Concentrative	7.94	0.406	1.3	Flat	Normal	Yellow	Anemone	Flat-anemone form	12.46	10.56	0.4825	Medium	Rugate	Weak	Hard	Cuspidal	Concave	More	3.8	Aclinic	Round	Medium	Shallow	Lapped	Yes	Yes	Both-sides	Double-stomiums	Very big
Momudan	0574901906573360252	72	0.72	Bent	Strong	Obvious	7.3	5.65	15	242	7.6	1.7	Aclinic	Inverted	Antrorse	Jugged	70	1.1	1	Concentrative	6.2	0.38	1.5	Flat	Mix with disc florets	Dark-red	Flat	Peony-like form	13.2	9.7	0.53	Medium	Flat	Weak	Hard	Acute	Flat	Less	5.7	Antrorse	Medium	Medium	Medium	Non-lapped (narrow)	No	Yes	One-side	Double-stomiums	Medium
Taoranzui	0574901904425876540	71.6667	0.91	Bent	Strong	Obvious	8.93333	4.3	24.6667	772	11.9333	0.333333	Aclinic	Incurved	Antrorse	Jugged	354.667	1.07333	2.96667	Concentrative	7.9	0.475	1.87667	Flat	Mix with disc florets	Pink	Tubular	Jade-like form	16.4333	13.3333	0.41	Dark	Slightly rugate	Medium	Medium	Cuspidal	Flat	Medium	4.1	Antrorse	Medium	Deep	Medium	Lapped	No	Yes	One-side	Multiple-stomiums	Big
Zhushahongshuang	3736410995101793404	54.5	0.5625	Straight	Strong	Obvious	10.75	6.625	11.5	246	7.25	0.3375	Aclinic	Inverted	Inverted	Cuspidal	0	—	—	Without disc florets	10.975	0.355	1.5	Flat	Normal	Yellow	Spoon	Sparrow-tongue-like form	8.5	6.25	0.77	Braight	Slightly rugate	Medium	Hard	Cuspidal	Convex	Medium	3.225	Antrorse	Sharp	Medium	Shallow	Non-lapped (wide)	No	Yes	Both-sides	Double-stomiums	Small
Yuanyanghe	3736393660613786748	72.15	0.6625	Straight	Strong	Obvious	10.85	5.1975	16.35	408	8.85	1.75	Aclinic	Inverted	Antrorse	Jugged	0	—	—	Without disc florets	8.725	0.4	1.5	Flat	Normal	Yellow	Flat	Peony-like form	13.775	10.35	0.45	Braight	Slightly rugate	Strong	Medium	Round	Concave	More	4.025	Antrorse	Round	Deep	Medium	Non-lapped (wide)	Yes	Yes	Both-sides	Double-stomiums	Small
Taohuaxian	0283821592791219772	64	0.74	Bent	Strong	Obvious	9.2	3.05	19	434	9.5	0.15	Decurrent	Inverted	Antrorse	Cuspidal	134	0.8	2.86667	Concentrative	13	0.4	1.5	Round	Mix with disc florets	Pink	Tubular	Filiform form	14.7	13.4	0.3	Medium	Slightly rugate	Medium	Hard	Cuspidal	Convex	Medium	5.8	Antrorse	Medium	Deep	Shallow	Non-lapped (narrow)	No	No	—	Without stomium	—
Zhuzijiaolong	1439030085048335484	38.8	0.764	Straight	Strong	Obvious	5.28	4.194	14.3	468.5	6.78	0.51	Aclinic	Inverted	Antrorse	Jugged	17	1.2	1.8	Concentrative	6.66	0.41	1.65	High	Mix with disc florets	Red	Peculiar	Dragon-claw-like form	11.88	9.24	0.405	Braight	Slightly rugate	Medium	Medium	Cuspidal	Convex	Less	3.42	Antrorse	Round	Medium	Shallow	Non-lapped (narrow)	No	Yes	One-side	Multiple-stomiums	Medium
Longtuzhu	1727786575124757628	76	0.63	Straight	Strong	Obvious	12.375	4.3625	20.25	443	8.875	0.475	Aclinic	Inverted	Antrorse	Cuspidal	220	1.21667	2.46667	Concentrative	20.05	0.486667	1.76667	Flat	Normal	Red	Tubular	Tubiform-pan form	13.4	10.575	0.406667	Medium	Slightly rugate	Medium	Medium	Cuspidal	Convex	Less	4.175	Antrorse	Medium	Medium	Shallow	Non-lapped (narrow)	No	Yes	One-side	Multiple-stomiums	Big
Baimaoci	0277664331166907516	54.6667	0.736667	Bent	Strong	Obvious	6.83333	3.74667	14.5	223.5	6.9	0.366667	Aclinic	Inverted	Antrorse	Jugged	122.5	1.125	2.83333	Concentrative	5.56667	0.416667	1.76	Flat	Mix with disc florets	White	Peculiar	Aristate form	11.5333	8.63333	0.306667	Medium	Slightly rugate	Medium	Hard	Cuspidal	Convex	Less	4.73333	Antrorse	Sharp	Shallow	Shallow	Non-lapped (narrow)	No	Mixed	Mixed	Multiple-stomiums	Medium
Queshetuogui	0286108374408887932	50	0.815	Straight	Strong	Obvious	8.75	2.7125	19.75	448.5	12.7	0.425	Decurrent	Incurved	Antrorse	Jugged	42	1.1	1.1	Concentrative	6.325	0.4875	1.35	Flat	Mix with disc florets	Pink	Anemone	Tubiform-anemone form	13.8	11.375	0.39	Medium	Slightly rugate	Medium	Medium	Cuspidal	Flat	Medium	4.025	Antrorse	Medium	Medium	Shallow	Non-lapped (wide)	No	Yes	One-side	Multiple-stomiums	Medium
Nenyuzhusun	0277664623224684092	86	0.6	Straight	Strong	Obvious	19.8	6.74	21.8	269	12.64	0.62	Aclinic	Inverted	Antrorse	Cuspidal	243.667	1.03333	2.7	Concentrative	15.62	0.414	2.43333	Flat	Normal	Yellow	Spoon	Scattered-reflexed form	13.42	10.1	0.566667	Medium	Flat	Weak	Soft	Cuspidal	Convex	Medium	3.66	Aclinic	Medium	Medium	Shallow	Non-lapped (narrow)	No	Yes	One-side	Double-stomiums	Small
Xunfenghexiang	0574901906571787388	61.5	0.8375	Straight	Strong	Unconspicuous	10.525	2.12	17.5	425.333	8.425	1.775	Aclinic	Antrorse	Antrorse	Jugged	60	1.14667	1.8	Concentrative	13.65	0.505	1.40667	Flat	Normal	Pink	Spoon	Sparrow-tongue-like form	11.025	7.175	0.273333	Dark	Flat	Medium	Medium	Cuspidal	Convex	Less	2.75	Aclinic	Medium	Deep	Deep	Non-lapped (narrow)	No	Yes	Both-sides	Multiple-stomiums	Medium
Fengmaolinjiao	1727823205020138496	53	0.575	Straight	Strong	Unconspicuous	9.575	2.1425	17	112.667	8.675	0.55	Aclinic	Antrorse	Antrorse	Jugged	248.333	3.03333	7	Concentrative	7.45	0.3675	1.34	Flat	Normal	Orange	Spoon	Spoon-lotus form	10.45	6.8	0.306667	Medium	Flat	Weak	Soft	Cuspidal	Flat	Less	3.625	Antrorse	Sharp	Medium	Shallow	Non-lapped (narrow)	No	Yes	Both-sides	Multiple-stomiums	Medium
Fenxuanqiu	0565888655976561788	43.4	0.566	Straight	Strong	Obvious	12.78	5.284	13.64	227.667	8.04	0.84	Nodding	Screwy	Antrorse	Jugged	244.667	1.19667	2.86667	Concentrative	4.55	0.474	1.68	Flat	Normal	Pink	Flat	Stacked-spherical form	12.24	9.56	0.43	Medium	Slightly rugate	Weak	Medium	Round	Concave	Medium	3.2	Aclinic	Medium	Medium	Shallow	Lapped	Yes	No	—	Without stomium	—
Gaoyuanzhiyun	1727173048710200444	49	0.936667	Straight	Strong	Obvious	11.0667	6.89	17.8333	292.5	9.83333	1.43333	Aclinic	Inverted	Antrorse	Round	200	0.925	1.9	Concentrative	4.73333	0.553333	1.65	Flat	Normal	White	Flat	Peony-like form	15.0667	10.8	0.4	Medium	Flat	Weak	Medium	Cuspidal	Flat	Medium	4.1	Antrorse	Medium	Medium	Shallow	Non-lapped (narrow)	No	Yes	One-side	Multiple-stomiums	Medium
Tangyuaoshi	0284384546235808768	51.5	0.7625	Straight	Strong	Obvious	9.7	5.9375	17.875	770.667	10.475	0.75	Decurrent	Incurved	Antrorse	Cuspidal	53.3333	1.24333	1.8	Concentrative	7.85	0.585	2.22667	Flat	Mix with disc florets	White	Spoon	Scattered-reflexed form	12.3	10.7	0.296667	Medium	Flat	Medium	Medium	Cuspidal	Flat	Medium	4.375	Antrorse	Round	Medium	Shallow	Non-lapped (narrow)	No	Mixed	Mixed	Multiple-stomiums	Medium
Qiuranchenshuang	0574321364433894524	36	0.61	Straight	Strong	Obvious	6.3	2.8	12	—	—	—	Aclinic	Inverted	Inverted	Jugged	0	—	—	Without disc florets	4	0.384	1.65	Round	Normal	Pink	Flat	Peony-like form	8	7	0.11	Dark	Rugate	Weak	Hard	Round	Concave	More	1.8	Aclinic	Medium	Medium	Shallow	Non-lapped (wide)	No	No	—	Without stomium	—
Tangyuqiuxia	0284384546228010108	54.2	0.958	Straight	Strong	Obvious	9.64	5.55	18.2	570.5	16.08	0.46	Nodding	Incurved	Nodding	Jugged	335	1.1	3.8	Concentrative	5.1	0.572	2.25	Flat	Normal	Yellow	Spoon	Scattered-reflexed form	12.96	10.88	0.4	Dark	Slightly rugate	Weak	Medium	Cuspidal	Convex	More	4.5	Aclinic	Medium	Deep	Medium	Lapped	Yes	No	—	Without stomium	—
Luanfengsashuang	0283839188460633212	52.2	0.718	Bent	Weak	Obvious	9.9	3.518	17.9	420.333	12.88	0.52	Decurrent	Antrorse	Antrorse	Cuspidal	236	1.03333	1.83333	Concentrative	9.32	0.404	1.93333	Flat	Normal	Purple	Flat	Reflexed form	15.28	13.1	0.23	Medium	Slightly rugate	Strong	Medium	Round	Convex	Medium	3.2	Aclinic	Medium	Medium	Shallow	Non-lapped (narrow)	Yes	Yes	Both-sides	Double-stomiums	Medium
Dujianjixue	0286671530420075644	74.25	0.77	Straight	Strong	Obvious	11.3	5.5525	16.75	268	13.75	0.9275	Decurrent	Nodding	Antrorse	Cuspidal	7	1.1	1.55	Concentrative	10.525	0.545	1.7	Flat	Normal	White	Flat	Reflexed form	13.5	9.875	0.56	Medium	Slightly rugate	Weak	Medium	Cuspidal	Convex	Medium	6.4	Antrorse	Sharp	Shallow	Shallow	Non-lapped (narrow)	No	Yes	One-side	Double-stomiums	Small
Nijinqiehua	1718816211925466172	50	0.558	Straight	Strong	Obvious	9.76	2.724	10.1	595.667	4.62	0.93	Antrorse	Inverted	Aclinic	Cuspidal	49	1.06667	1.13333	Concentrative	6.96	0.368	1.56667	Flat	Normal	Red	Spoon	Beehive-like form	9.4	7.56	0.283333	Medium	Flat	Weak	Soft	Cuspidal	Flat	Medium	2.1	Antrorse	Medium	Medium	Shallow	Non-lapped (narrow)	No	Yes	One-side	Double-stomiums	Small
Geshongshengping	1438977308515368062	67.75	0.7175	Bent	Strong	Obvious	14.625	6.2525	14.875	354.5	12.875	1.225	Antrorse	Antrorse	Antrorse	Round	152.75	1.065	2.2	Concentrative	9.1	0.525	1.675	Flat	Normal	Pink	Spoon	Spherical-spoon form	13.325	10	0.365	Medium	Slightly rugate	Medium	Medium	Cuspidal	Convex	Medium	4.85	Aclinic	Medium	Medium	Shallow	Non-lapped (narrow)	No	Mixed	Mixed	Multiple-stomiums	Medium
Nijingou	1727788775490190460	59.6667	0.706667	Bent	Strong	Obvious	9.23333	5.59	21.3333	458.5	11.9667	0.35	Aclinic	Inverted	Inverted	Cuspidal	67	1.1	1.55	Concentrative	7.36667	0.326667	1.79	Flat	Normal	Yellow	Tubular	Upswept-bead form	14.7667	10.8	0.32	Medium	Flat	Weak	Medium	Cuspidal	Concave	Medium	3.86667	Antrorse	Round	Deep	Shallow	Lapped	No	Yes	One-side	Double-stomiums	Medium
Baosiruyi	0142503565787659388	46	0.59	Straight	Strong	Obvious	5.85	4.675	21.25	469	10.65	0.175	Aclinic	Inverted	Antrorse	Round	0	—	—	Without disc florets	4.45	0.425	1.93333	Flat	Normal	Pink	Tubular	Pendant-bead form	12.65	9.05	0.36	Braight	Flat	Weak	Soft	Acute	Flat	Medium	4.45	Antrorse	Sharp	Deep	Medium	Non-lapped (narrow)	No	Yes	Mixed	Double-stomiums	Small
Huangkuilong	1437341235214743552	62	0.78	Straight	Strong	Obvious	8.6	6.45	17	783	9.7	0.8	Antrorse	Antrorse	Antrorse	Cuspidal	39	1.3	3.8	Concentrative	7.2	0.58	2.7	Flat	Mix with disc florets	Yellow	Tubular	Tubiform-spherical form	11.7	8.3	0.45	Medium	Slightly rugate	Medium	Medium	Acute	Convex	Medium	4	Aclinic	Medium	Medium	Shallow	Non-lapped (narrow)	No	No	—	Without stomium	—
Fenkuilong	0286672355053796476	73	0.7	Straight	Strong	Obvious	12	3.7	8	781	9.5	1.2	Antrorse	Antrorse	Antrorse	Jugged	0	—	—	Without disc florets	9.5	0.3	2.6	Flat	Normal	Pink	Tubular	Tubiform-spherical form	9.3	7	0.4	Braight	Flat	Weak	Soft	Cuspidal	Flat	Medium	3.8	Antrorse	Medium	Deep	Shallow	Non-lapped (narrow)	No	Yes	One-side	Double-stomiums	Small
Lihua	0574338956619853852	79.5	0.6175	Straight	Strong	Obvious	7.3	2.9875	16.625	160	16.575	0.2625	Decurrent	Incurved	Antrorse	Cuspidal	243.333	1.49333	3.06667	Concentrative	18.175	0.39	1.55	Flat	Normal	Purple	Tubular	Upswept-bead form	14.85	10.875	0.303333	Medium	Slightly rugate	Medium	Medium	Cuspidal	Flat	Medium	3.05	Antrorse	Medium	Deep	Shallow	Non-lapped (narrow)	No	Yes	One-side	Multiple-stomiums	Big
Huangchangfeng	1727788226806545532	54.5	0.764	Straight	Strong	Obvious	9.76	4.9	16.2	281	11.9667	0.35	Decurrent	Screwy	Antrorse	Cuspidal	0	—	—	Without disc florets	7	0.46	2.6	Flat	Normal	Yellow	Spoon	Scattered-reflexed form	15.2	9.5	0.77	Medium	Rugate	Medium	Medium	Acute	Flat	Medium	3	Antrorse	Medium	Deep	Deep	Lapped	No	Yes	Both-sides	Double-stomiums	Medium
Luoshen	0565888106220748156	61.6	0.512	Bent	Strong	Obvious	6.64	6.374	16.38	251	10.84	0.662	Decurrent	Screwy	Antrorse	Cuspidal	162.5	1.3975	2.85	Concentrative	8.42	0.372	1.72	Flat	Mix with disc florets	Pink	Tubular	Scattered-tubiform form	11.36	7.58	0.48	Medium	Flat	Weak	Soft	Cuspidal	Convex	Medium	4.54	Antrorse	Medium	Medium	Shallow	Non-lapped (wide)	No	Yes	Both-sides	Double-stomiums	Small
Lijin	0286671530421648508	32.25	0.505	Bent	Strong	Obvious	6.75	5.9875	12.375	390.5	5.95	1.6	Aclinic	Inverted	Inverted	Jugged	41	0.75	0.6	Concentrative	1.825	0.34	1.65	Flat	Normal	Dark-red	Flat	Lotus-like form	10.25	6.575	0.685	Braight	Flat	Weak	Soft	Cuspidal	Flat	Medium	2.725	Antrorse	Medium	Deep	Shallow	Non-lapped (narrow)	No	Yes	Both-sides	Double-stomiums	Small
Huangjiuhua	0286108852117044348	50.5	0.61	Straight	Strong	Obvious	10.4	5.9	13.5	450	6.5	0.5	Aclinic	Nodding	Antrorse	Cuspidal	0	—	—	Without disc florets	6	0.335	2.6	Round	Normal	Yellow	Flat	Peony-like form	10.9	9.25	0.77	Dark	Flat	Weak	Hard	Cuspidal	Flat	Medium	3.9	Aclinic	Medium	Medium	Shallow	Non-lapped (wide)	No	Yes	Both-sides	Double-stomiums	Medium
Jinzhuzhuiwuyi	0286108580468158468	70.4	0.46	Bent	Strong	Obvious	13.24	4.22	15.54	571.667	16.2	0.33	Decurrent	Incurved	Antrorse	Cuspidal	28.6667	1.19333	1.55	Concentrative	12.24	0.2	1.2	Flat	Mix with disc florets	Yellow	Tubular	Pendant-bead form	15.4	14.1	0.493333	Medium	Flat	Weak	Soft	Cuspidal	Flat	Medium	3.98	Antrorse	Medium	Medium	Shallow	Non-lapped (narrow)	No	Yes	One-side	Multiple-stomiums	Medium
Qiufengshuiyue	0286073396096138364	51.5	0.3	Bent	Strong	Obvious	9.9	4.9	16.5	201	9.15	1.15	Aclinic	Incurved	Antrorse	Cuspidal	0	—	—	Without disc florets	8.3	0.15	2.6	Round	Normal	Purple	Flat	Lotus-like form	9.75	7.5	0.77	Medium	Flat	Weak	Soft	Cuspidal	Flat	Medium	2.55	Antrorse	Medium	Medium	Shallow	Non-lapped (narrow)	No	No	—	Without stomium	—
Mo	1438935523046980732	63.6667	0.4	Bent	Weak	Obvious	13	4.56667	15.0333	88	9.66667	1.53333	Antrorse	Inverted	Antrorse	Jugged	77	0.9	2.05	Concentrative	8.76667	0.266667	0.96	Flat	Normal	Dark-red	Spoon	Spoon-lotus form	10.5	9.86667	0.35	Braight	Flat	Weak	Soft	Cuspidal	Flat	Medium	2.26667	Antrorse	Medium	Medium	Shallow	Lapped	No	Yes	One-side	Double-stomiums	Medium
Xiangshanchufeng	0574286728743877756	44.5	0.5625	Straight	Strong	Obvious	8.75	3.8325	18	1155	11.775	0.3	Decurrent	Incurved	Antrorse	Cuspidal	391.333	1.07667	3.5	Concentrative	7.45	0.3175	2.16667	Flat	Normal	Purple	Tubular	Filiform form	12.025	9.75	0.346667	Medium	Flat	Weak	Soft	Cuspidal	Flat	Medium	3.825	Antrorse	Medium	Deep	Medium	Non-lapped (narrow)	No	Yes	One-side	Double-stomiums	Medium
Baiyixianzi	0130839946440211580	67.2	0.648	Bent	Strong	Obvious	11.38	2.574	10.1	689.5	10.56	0.36	Decurrent	Incurved	Antrorse	Round	607	1.08	3.18	Concentrative	16.36	0.34	2.6	Flat	Normal	White	Tubular	Upswept-bead form	16.08	8.72	0.468	Medium	Slightly rugate	Medium	Medium	Cuspidal	Convex	Less	3.44	Decurrent	Medium	Medium	Shallow	Non-lapped (narrow)	No	Yes	One-side	Double-stomiums	Small
Huangjianrong	4024657430406233726	54.5	0.764	Straight	Strong	Obvious	9.76	3.994	16.2	360	6.5	0.5	Aclinic	Inverted	Antrorse	Jugged	0	—	—	Without disc florets	6.52	0.46	2.16667	Flat	Mix with disc florets	Yellow	Peculiar	Chenille-like form	8	5.2	0.77	Medium	Flat	Weak	Medium	Acute	Flat	Medium	3.2	Decurrent	Medium	Deep	Deep	Non-lapped (wide)	No	Yes	Both-sides	Multiple-stomiums	Small
Likuizuijiu	0574901906571787388	58.5	0.625	Straight	Strong	Obvious	7.875	6.05	14.15	150	7.75	1.725	Antrorse	Antrorse	Antrorse	Round	94	0.8	1.675	Concentrative	13.75	0.325	1.75	Flat	Normal	Dark-red	Flat	Peony-like form	9.425	8.425	0.385	Dark	Flat	Weak	Soft	Cuspidal	Flat	Medium	2.95	Antrorse	Medium	Medium	Shallow	Non-lapped (narrow)	No	Yes	One-side	Double-stomiums	Small
Guifeizuijiu	0286073396096138876	72.4	0.71	Straight	Strong	Obvious	11.42	4.896	14.68	156.5	14.5	0.48	Nodding	Nodding	Nodding	Cuspidal	230.5	0.9	1.625	Dispersive	10.34	0.536	1.4	Flat	Normal	Pink	Tubular	Upswept-bead form	15.02	11.62	0.44	Dark	Slightly rugate	Medium	Medium	Round	Flat	More	3.68	Antrorse	Medium	Medium	Shallow	Lapped	Yes	Yes	Both-sides	Multiple-stomiums	Big
Jinkuanzhiguang	0284384546234301564	54	0.784	Straight	Strong	Obvious	9.496	6.06	15.34	444.5	8.9	1.204	Nodding	Screwy	Antrorse	Round	122.25	1.0875	1.925	Concentrative	6.766	0.54	1.825	Flat	Normal	White	Flat	Reflexed form	14.24	12.96	0.545	Medium	Rugate	Medium	Hard	Round	Concave	More	5.2	Aclinic	Medium	Medium	Shallow	Non-lapped (narrow)	Yes	Yes	Both-sides	Multiple-stomiums	Big
Hongyijinxiu	1727823205021777020	53.7	0.772	Straight	Strong	Obvious	6.84	4.998	20.74	529.25	12.16	0.44	Nodding	Nodding	Nodding	Cuspidal	99.75	0.945	1.625	Concentrative	8.1	0.552	1.7	Flat	Normal	Pink	Tubular	Upswept-bead form	13.72	10.56	0.3825	Medium	Slightly rugate	Medium	Hard	Cuspidal	Concave	Medium	4.82	Antrorse	Medium	Medium	Shallow	Non-lapped (narrow)	Yes	Yes	Both-sides	Double-stomiums	Big
Xiangbaili	0286108580468227196	83	0.625	Straight	Strong	Obvious	8.175	5.275	13.875	187	7	0.525	Antrorse	Inverted	Inverted	Jugged	0	—	—	Without disc florets	11.975	0.17	1.4	Round	Normal	White	Tubular	Tubiform-pan form	13.975	11.25	0.77	Braight	Flat	Medium	Soft	Cuspidal	Flat	Less	3.925	Antrorse	Round	Medium	Shallow	Non-lapped (narrow)	No	Mixed	Mixed	Multiple-stomiums	Medium
Fushouwu	2295277784834505790	47	0.658	Bent	Strong	Obvious	7.22	3.994	14.08	182.667	9.56	0.75	Nodding	Screwy	Antrorse	Round	206.667	0.933333	2.13333	Concentrative	6.52	0.492	1.5	Flat	Normal	Yellow	Spoon	Scattered-reflexed form	10.24	9.06	0.526667	Medium	Slightly rugate	Medium	Medium	Round	Flat	More	3.84	Aclinic	Medium	Medium	Shallow	Lapped	Yes	Yes	Both-sides	Multiple-stomiums	Medium
Jinzhongzhenyu	0286636342023027836	67	0.59	Bent	Weak	Obvious	8.75	5.225	16.5	246	11.5	0.9	Nodding	Antrorse	Incurved	Round	210	1.33333	3.1	Concentrative	8.25	0.46	1.4	Round	Normal	Yellow	Flat	Reflexed form	11.8	9.45	0.77	Braight	Rugate	Strong	Medium	Round	Flat	Medium	4.3	Antrorse	Medium	Medium	Shallow	Non-lapped (narrow)	No	Yes	Both-sides	Multiple-stomiums	Big
Shaiqi	0286671530420075644	84.5	0.8	Bent	Strong	Obvious	4	56.035	19.1	26	10.2	3.2	Aclinic	Inverted	Inverted	Round	406	1.375	3.45	Concentrative	10.75	0.5	1.75	Flat	Normal	Dark-red	Flat	Single form	8.5	5.5	0.475	Medium	Slightly rugate	Medium	Hard	Cuspidal	Flat	Medium	14.3	Aclinic	Medium	Deep	Deep	Non-lapped (wide)	No	Yes	Both-sides	Double-stomiums	Small
Jinshimanwu	0286680326513097854	49.82	0.44	Straight	Strong	Obvious	8.62	6.78	18.1	520.5	11.28	0.5	Nodding	Incurved	Antrorse	Cuspidal	0	—	—	Without disc florets	8.24	0.28	1.95	Flat	Normal	Yellow	Tubular	Pendant-bead form	12.52	10.82	0.37	Medium	Slightly rugate	Medium	Soft	Cuspidal	Flat	Medium	4.76	Antrorse	Round	Medium	Medium	Lapped	No	Mixed	Mixed	Multiple-stomiums	Medium
Fenghuangyi	0565877115132574844	77	0.46	Straight	Weak	Obvious	16	3.9425	15	169	8	0.2	Aclinic	Inverted	Nodding	Cuspidal	0	—	—	Without disc florets	6.52	0.5	1.4	Flat	Normal	Orange	Tubular	Fluttered form	10.2	7.2	0.77	Medium	Slightly rugate	Weak	Soft	Cuspidal	Flat	More	4	Decurrent	Medium	Medium	Shallow	Non-lapped (wide)	No	Yes	Both-sides	Double-stomiums	Medium
Laosengyi	1727823411172342908	44.56	0.594	Bent	Strong	Obvious	10.06	5.274	13.56	483.5	6.66	0.84	Antrorse	Inverted	Antrorse	Round	221	0.875	3.15	Concentrative	5.7	0.324	2.15	Flat	Normal	Yellow	Flat	Peony-like form	12.08	8.42	0.575	Braight	Flat	Weak	Soft	Cuspidal	Convex	Medium	2.44	Antrorse	Sharp	Medium	Shallow	Non-lapped (narrow)	No	Yes	Both-sides	Double-stomiums	Medium
Mokui	0574901906565495932	60.5	0.71	Straight	Strong	Obvious	14.25	3.285	14.25	1029.5	7.4	0.45	Antrorse	Inverted	Antrorse	Cuspidal	75	1.4	2.16667	Concentrative	7.35	0.425	2.55	Flat	Mix with disc florets	Dark-red	Spoon	Spoon-lotus form	12.95	11.35	0.455	Braight	Flat	Weak	Soft	Cuspidal	Flat	Medium	4.65	Aclinic	Medium	Medium	Medium	Non-lapped (narrow)	No	No	—	Without stomium	—
Ziyanfanfei	0286090764942311036	78.7	0.69	Straight	Strong	Obvious	10.3	3.894	12.82	498	9.26	0.48	Aclinic	Inverted	Antrorse	Jugged	677.5	0.8	2.73333	Concentrative	13.2	0.392	1.45	Flat	Normal	Purple	Peculiar	Chenille-like form	12.56	8.44	0.48	Braight	Flat	Weak	Medium	Acute	Flat	More	4.2	Antrorse	Medium	Deep	Medium	Non-lapped (wide)	Yes	Yes	Mixed	Double-stomiums	Medium
Laomohe	0284402138420345980	50.18	0.544	Straight	Weak	Obvious	7.1	3.612	15.2	143	7.26	1.08	Aclinic	Inverted	Inverted	Cuspidal	105	1.3	2.275	Concentrative	5.4	0.306	1.22	Flat	Normal	Dark-red	Flat	Lotus-like form	11.08	7.86	0.5	Medium	Slightly rugate	Weak	Medium	Acute	Flat	Medium	2.34	Aclinic	Medium	Deep	Deep	Lapped	No	Yes	Both-sides	Double-stomiums	Small
Qingtianzhuiyu	0286653938227672084	54.5	0.594	Bent	Strong	Obvious	14.25	3.9425	16.2	440	9.26	0.48	Decurrent	Screwy	Antrorse	Jugged	0	—	—	Without disc florets	6.52	0.5	1.22	Flat	Normal	White	Spoon	Spherical-spoon form	10	8.2	0.85	Medium	Rugate	Weak	Medium	Cuspidal	Flat	More	2	Aclinic	Round	Shallow	Shallow	Non-lapped (wide)	Yes	Yes	Both-sides	Double-stomiums	Small
Feihaijintao	1438977102358510844	36.2	0.66	Straight	Strong	Obvious	7.22	6.248	19	401.75	13.18	0.37	Nodding	Inverted	Antrorse	Cuspidal	278	1.3	2.25	Concentrative	9.24	0.338	1.875	Flat	Mix with disc florets	White	Tubular	Pendant-bead form	13.06	9.12	0.54	Medium	Rugate	Weak	Hard	Cuspidal	Convex	Medium	4.96	Aclinic	Medium	Shallow	Shallow	Non-lapped (wide)	No	Mixed	Mixed	Multiple-stomiums	Medium
Wudazhou	0286636346041695358	54.5	0.65	Bent	Strong	Obvious	8.5	6.8	16.5	350	10	0.65	Aclinic	Inverted	Antrorse	Cuspidal	0	—	—	Without disc florets	6.5	0.4	1.875	Round	Normal	White	Tubular	Jade-like form	11.65	8.1	0.85	Medium	Flat	Weak	Soft	Round	Concave	Less	2.5	Aclinic	Round	Deep	Shallow	Lapped	No	Yes	Both-sides	Double-stomiums	Medium
Shanwuyinshe	0286108580460363004	54.5	0.594	Straight	Strong	Obvious	7.22	5.7	13.56	287	4.75	0.85	Antrorse	Screwy	Antrorse	Cuspidal	0	—	—	Without disc florets	6.52	0.5	1.875	Flat	Normal	White	Spoon	Scattered-reflexed form	10.5	8	0.85	Medium	Rugate	Strong	Medium	Cuspidal	Flat	Medium	2.5	Aclinic	Round	Deep	Medium	Lapped	No	Yes	Both-sides	Double-stomiums	Medium
Haiermian	0574297995783697532	42	0.596667	Straight	Strong	Obvious	5.43333	7.22333	17.6667	449.333	12.1	1.33333	Aclinic	Inverted	Antrorse	Jugged	186.667	1.1	2.23333	Concentrative	5.86667	0.493333	1.89333	Flat	Normal	Pink	Flat	Reflexed form	14.8667	9.96667	0.433333	Medium	Slightly rugate	Medium	Medium	Acute	Concave	More	4.96667	Aclinic	Round	Medium	Shallow	Lapped	No	Yes	Mixed	Double-stomiums	Small
Chenguang	4033099068367437054	65.1	0.565	Straight	Strong	Obvious	13.675	3.9425	13.8	393.5	12.6	0.455	Aclinic	Antrorse	Antrorse	Cuspidal	101.25	1.025	1.96667	Concentrative	6.65	0.4225	1.405	Flat	Normal	Pink	Spoon	Scattered-reflexed form	8.85	5.325	0.33	Braight	Slightly rugate	Medium	Medium	Round	Flat	Medium	2.475	Antrorse	Medium	Medium	Shallow	Non-lapped (narrow)	No	Mixed	Mixed	Multiple-stomiums	Medium
Jiangfengyuhuo	0286618753861942396	71.6	0.646	Straight	Strong	Obvious	9.52	2.634	22.7	124	10.86	1.52	Aclinic	Inverted	Inverted	Cuspidal	0	—	—	Without disc florets	11.06	0.334	1.725	Round	Normal	Pink	Flat	Flat-pan form	12.92	10.4	0.85	Medium	Flat	Weak	Soft	Cuspidal	Flat	Medium	3.92	Aclinic	Sharp	Medium	Shallow	Non-lapped (narrow)	No	Yes	Both-sides	Multiple-stomiums	Medium
Deyiyuanque	0286671529079471358	73.5	0.59	Straight	Strong	Obvious	11.2	4.305	17.5	451	13.55	0.45	Nodding	Incurved	Antrorse	Cuspidal	144	1.12	2.3	Concentrative	14.05	0.415	1.725	Flat	Normal	Pink	Spoon	Scattered-reflexed form	14.05	10.15	0.455	Medium	Slightly rugate	Strong	Medium	Cuspidal	Convex	More	4.9	Antrorse	Medium	Deep	Shallow	Non-lapped (narrow)	No	Mixed	Mixed	Multiple-stomiums	Medium
Yinlianhehua	0286671530413710848	54.6667	0.473333	Straight	Strong	Obvious	8.56667	4.81667	15.8333	144.333	9.03333	1	Antrorse	Inverted	Antrorse	Round	222	1.1	2.16667	Concentrative	8.3	0.26	1.1	Flat	Normal	White	Flat	Lotus-like form	14.4	11.4	0.456667	Medium	Flat	Weak	Soft	Cuspidal	Flat	More	4.33333	Aclinic	Medium	Deep	Shallow	Non-lapped (narrow)	No	Yes	One-side	Double-stomiums	Medium
Jinmayutang	0574304593652481148	70.4	0.688	Straight	Strong	Obvious	11.62	6.418	21.7	431.667	11.98	1.04	Decurrent	Screwy	Inverted	Round	15.3333	1.13333	0.433333	Concentrative	9.92	0.484	1.83333	Flat	Normal	Yellow	Flat	Peony-like form	14.1	9.76	0.373333	Dark	Slightly rugate	Strong	Medium	Cuspidal	Concave	More	4.66	Aclinic	Round	Medium	Shallow	Non-lapped (narrow)	No	Yes	One-side	Multiple-stomiums	Medium
Xiyumantou	0286108580460362876	32.2	0.43	Straight	Strong	Obvious	5.74	5.7	15.3	475	9.2	1.28	Antrorse	Antrorse	Antrorse	Cuspidal	32	1.15667	2.53333	Concentrative	3.08	0.328	1.60667	Flat	Normal	Purple	Flat	Peony-like form	10.04	6.96	0.4	Medium	Flat	Weak	Soft	Acute	Flat	More	2.12	Aclinic	Medium	Medium	Shallow	Non-lapped (narrow)	No	Yes	One-side	Double-stomiums	Small
Jinbeidahongbianzhong	0565314165171289212	45.7	0.676	Straight	Strong	Obvious	5.12	6.6	19.9	318.25	9.02	1.34	Aclinic	Screwy	Antrorse	Round	151	1.3	2.275	Concentrative	7.08	0.518	1.775	Flat	Normal	Yellow	Flat	Peony-like form	12.2	10.1	0.55	Medium	Flat	Weak	Medium	Cuspidal	Concave	More	3.24	Antrorse	Round	Deep	Shallow	Non-lapped (narrow)	No	Yes	Both-sides	Multiple-stomiums	Big
Zilongxianzhua	0574901906565495932	52.3333	0.61	Bent	Strong	Obvious	10.3	4.15667	14.3667	503	7.3	0.766667	Aclinic	Inverted	Inverted	Jugged	610	1.1	3.16667	Concentrative	8.13333	0.47	2.4	Flat	Normal	Purple	Peculiar	Dragon-claw-like form	12.1667	7.76667	0.44	Braight	Flat	Weak	Medium	Cuspidal	Convex	Medium	3.53333	Aclinic	Medium	Deep	Shallow	Non-lapped (narrow)	No	Yes	One-side	Double-stomiums	Medium
Xiaomoqiu	0286672355047504956	31.25	0.5975	Straight	Weak	Obvious	7.975	4.3925	10.375	236	4.75	0.85	Antrorse	Inverted	Aclinic	Cuspidal	0	—	—	Without disc florets	4.55	0.22	1.725	Round	Normal	Dark-red	Flat	Flat-pan form	11.525	10.45	0.85	Braight	Flat	Weak	Hard	Cuspidal	Flat	More	3.9	Antrorse	Medium	Medium	Medium	Non-lapped (narrow)	No	No	—	Without stomium	—
Laoshuaiqi	0284419730574539900	65	0.65	Straight	Weak	Obvious	9.3	3	22	20	12.6	1.6	Aclinic	Nodding	Inverted	Round	370	1.25	4	Concentrative	15.4	0.35	1.7	Flat	Normal	Dark-red	Flat	Single form	15.5	9.3	0.44	Dark	Slightly rugate	Strong	Hard	Cuspidal	Convex	More	4.4	Aclinic	Medium	Medium	Shallow	Non-lapped (narrow)	No	Yes	One-side	Double-stomiums	Medium
Moxie	0286073396088274044	80.575	0.55	Bent	Strong	Obvious	16.55	4.035	17.1	97	9.25	2.1	Decurrent	Screwy	Antrorse	Round	0	—	—	Without disc florets	11	0.3475	1.725	Flat	Normal	Dark-red	Flat	Lotus-like form	10.9	10.25	0.85	Medium	Slightly rugate	Weak	Hard	Round	Concave	More	2.425	Aclinic	Medium	Medium	Medium	Non-lapped (narrow)	Yes	Yes	Both-sides	Double-stomiums	Medium
Jinxiangyun	0574286180061805692	61	0.45	Bent	Weak	Obvious	8.03333	5.06667	15.5	501.667	10.0333	0.533333	Aclinic	Inverted	Antrorse	Cuspidal	58.3333	1.09333	1.96667	Dispersive	11.8333	0.223333	1.46333	Flat	Mix with disc florets	Red	Spoon	Lotus-set-like form	13.2333	9.5	0.466667	Dark	Slightly rugate	Medium	Medium	Round	Convex	Medium	6.56667	Aclinic	Sharp	Medium	Shallow	Non-lapped (narrow)	No	Yes	One-side	Double-stomiums	Small
Sishiliujin	0286662476629015678	43.75	0.44	Straight	Strong	Obvious	10.3	3.6075	17.75	408	12.6	0.65	Aclinic	Inverted	Antrorse	Cuspidal	86.3333	1.04333	0.833333	Concentrative	6.9	0.3	1.6	Flat	Normal	Yellow	Spoon	Scattered-reflexed form	9.85	6.95	0.656667	Dark	Flat	Medium	Medium	Round	Concave	Medium	3.7	Aclinic	Medium	Medium	Shallow	Non-lapped (narrow)	No	Yes	One-side	Double-stomiums	Small
Baidouqiu	0286662507769101436	44	0.706667	Straight	Strong	Obvious	9.06667	5.63	14.6	368.667	11.0667	1.43333	Antrorse	Antrorse	Antrorse	Cuspidal	162.333	0.93	1.96667	Concentrative	6.53333	0.546667	1.55333	Flat	Normal	White	Spoon	Spherical-spoon form	9.36667	7.86667	0.466667	Dark	Flat	Weak	Medium	Cuspidal	Convex	More	3.33333	Aclinic	Medium	Deep	Medium	Non-lapped (narrow)	No	Yes	One-side	Multiple-stomiums	Medium
Yuxianyinzhen	0275412531353222268	59.2	0.5	Bent	Strong	Obvious	11.4	6.418	12.5	276	12.3	0.25	Nodding	Incurved	Screwy	Cuspidal	0	—	—	Without disc florets	8.13333	0.5	1.55333	Flat	Mix with disc florets	Yellow	Tubular	Filiform form	8.4	5.8	0.85	Medium	Flat	Weak	Medium	Cuspidal	Flat	More	3.4	Antrorse	Medium	Medium	Shallow	Non-lapped (wide)	Yes	Yes	Both-sides	Multiple-stomiums	Medium
Xierihanying	0286671530415357052	43	0.6	Bent	Strong	Obvious	10.3	3.775	16	224	11	1.6	Decurrent	Screwy	Antrorse	Cuspidal	0	—	—	Without disc florets	9.92	0.5	1.55333	Flat	Normal	Red	Flat	Reflexed form	10.2	8	0.85	Medium	Slightly rugate	Medium	Medium	Round	Concave	More	2.5	Aclinic	Round	Medium	Medium	Lapped	Yes	Yes	Both-sides	Multiple-stomiums	Medium
Hukoutengyun	0286671324263218300	50.9	0.612	Bent	Strong	Obvious	11.4	3.954	17.06	256.333	11.2	0.6	Nodding	Screwy	Antrorse	Round	59.6667	1.17667	1.46667	Concentrative	7.68	0.436	1.63333	Flat	Normal	Yellow	Tubular	Fluttered form	13.02	9.96	0.34	Medium	Rugate	Medium	Medium	Round	Convex	Medium	3.94	Decurrent	Round	Medium	Shallow	Non-lapped (narrow)	No	Yes	Both-sides	Multiple-stomiums	Big
Chunxinxianlu	0286618753855650940	30	0.5475	Straight	Strong	Obvious	8.175	3.1425	12.375	391.5	5.9	0.7	Aclinic	Inverted	Antrorse	Cuspidal	1050	1.125	3.53333	Concentrative	5.75	0.28	2.55	Flat	Normal	White	Flat	Reflexed form	10.3	7.2	0.306667	Medium	Flat	Weak	Soft	Cuspidal	Flat	Medium	2.9	Antrorse	Round	Deep	Shallow	Non-lapped (narrow)	No	Yes	One-side	Double-stomiums	Medium
Caixiayunshang	1439593035028495996	65	0.66	Bent	Strong	Obvious	12.65	3.425	24.5	2320	12.8	0.25	Aclinic	Inverted	Antrorse	Cuspidal	786	1.02	3.4	Concentrative	5.75	0.375	2.2	Flat	Normal	Pink	Spoon	Scattered-reflexed form	14.85	13.2	0.5	Dark	Slightly rugate	Medium	Medium	Cuspidal	Flat	More	4.1	Antrorse	Round	Deep	Medium	Non-lapped (narrow)	No	Yes	Both-sides	Multiple-stomiums	Big
Yinxuetai	0283804004088544380	54	0.62	Straight	Strong	Obvious	8	6.525	13.25	287	11.25	1.35	Decurrent	Incurved	Antrorse	Round	101	1.2	2.4	Concentrative	6.9	0.55	1.88	Flat	Normal	White	Flat	Peony-like form	11.2	7.9	0.47	Dark	Slightly rugate	Strong	Medium	Cuspidal	Concave	Less	4.05	Antrorse	Medium	Medium	Shallow	Non-lapped (narrow)	No	Mixed	Mixed	Multiple-stomiums	Medium
Fenhuangxiaoyue	0286671530421648508	52.75	0.7225	Bent	Strong	Obvious	7.3	6.125	19.575	179.333	16.3	0.5575	Nodding	Nodding	Nodding	Round	137	1.30333	2.53333	Concentrative	12.3	0.605	1.86667	Flat	Normal	Yellow	Flat	Reflexed form	13	8.7625	0.443333	Medium	Slightly rugate	Weak	Hard	Round	Convex	More	2.15	Antrorse	Medium	Shallow	Shallow	Non-lapped (wide)	No	Yes	Both-sides	Double-stomiums	Big
Gushuiliuxia	0574250995689716860	52	0.623333	Straight	Strong	Obvious	5.86667	3.72	17.2	490.667	11.9333	0.233333	Aclinic	Incurved	Antrorse	Cuspidal	526.667	1.14667	4.06667	Concentrative	5.83333	0.526667	2.6	Flat	Normal	Pink	Tubular	Pendant-bead form	10.0333	8.03333	0.413333	Medium	Slightly rugate	Medium	Medium	Cuspidal	Concave	Medium	2.8	Antrorse	Medium	Deep	Shallow	Lapped	Yes	Yes	Both-sides	Double-stomiums	Small
Xintaoranzui	3743184244428504188	54.5	0.706667	Straight	Weak	Obvious	8.34	2.975	22.5	267	5.9	0.7	Decurrent	Screwy	Antrorse	Cuspidal	0	—	—	Without disc florets	9.92	0.5	1.88	Flat	Normal	Pink	Tubular	Tubiform-pan form	9.5	7.5	0.85	Medium	Slightly rugate	Medium	Medium	Acute	Flat	Medium	3.7	Antrorse	Medium	Deep	Shallow	Lapped	No	Yes	Both-sides	Double-stomiums	Very big
Jinhongmaoci	0574321364432321660	55	0.76	Straight	Strong	Obvious	7.8	2.75	13	181	5.8	1	Antrorse	Inverted	Antrorse	Cuspidal	500	1.12	2.6	Concentrative	7.2	0.35	1.45	Flat	Normal	Yellow	Peculiar	Aristate form	13	11	0.39	Braight	Flat	Weak	Soft	Cuspidal	Flat	Medium	3.8	Antrorse	Sharp	Deep	Deep	Lapped	No	Yes	Both-sides	Multiple-stomiums	Big
Hehua	0286064600003034236	54.5	0.706667	Bent	Strong	Obvious	7.5	3.6075	22.25	140	5.8	0.48	Decurrent	Screwy	Antrorse	Cuspidal	0	—	—	Without disc florets	9.92	0.5	1.88	Flat	Mix with disc florets	Pink	Flat	Lotus-like form	12.6	8.5	0.85	Braight	Slightly rugate	Medium	Medium	Cuspidal	Concave	Medium	2.4	Antrorse	Medium	Deep	Medium	Lapped	No	Yes	Both-sides	Multiple-stomiums	Small
Xueshanjinsong	1727805818992589948	23.125	0.4375	Bent	Strong	Obvious	5.9	2.93	9.875	673	4.75	0.95	Aclinic	Inverted	Antrorse	Cuspidal	61	0.97	3	Concentrative	4.1	0.325	1.70667	Flat	Normal	Yellow	Flat	Lotus-like form	7.275	5.725	0.59	Medium	Slightly rugate	Strong	Soft	Cuspidal	Convex	Medium	2.075	Antrorse	Sharp	Medium	Shallow	Non-lapped (narrow)	No	Mixed	Mixed	Multiple-stomiums	Medium
Jingetiema	0574303772246277244	63	0.53	Straight	Strong	Obvious	8.35	3.775	22.5	410.5	10.7	0.3	Aclinic	Inverted	Antrorse	Cuspidal	0	—	—	Without disc florets	12.85	0.44	1.4	Flat	Normal	Yellow	Spoon	Spoon-lotus form	12	8.15	0.21	Dark	Slightly rugate	Weak	Soft	Cuspidal	Flat	More	3.85	Antrorse	Medium	Deep	Medium	Non-lapped (narrow)	No	Yes	One-side	Double-stomiums	Small
Yipengxue	1727207478502358142	44.25	0.625	Bent	Strong	Obvious	9.85	6.75	16	376	8.7	0.6	Antrorse	Antrorse	Antrorse	Round	0	—	—	Without disc florets	5.725	0.4225	1.88	Flat	Mix with disc florets	White	Flat	Stacked-spherical form	11.325	8.5	0.3275	Dark	Slightly rugate	Strong	Medium	Cuspidal	Flat	Medium	3.4	Aclinic	Round	Medium	Shallow	Non-lapped (narrow)	No	Mixed	Mixed	Multiple-stomiums	Medium
Tangyuxianyi	0286618753855585340	53.5	0.33	Bent	Strong	Obvious	8.15	3.9	29.5	643	12	0.2	Aclinic	Incurved	Inverted	Cuspidal	22	0.97	2.48	Concentrative	6.75	0.23	1.17	Flat	Normal	Pink	Tubular	Filiform form	11.35	6.25	0.23	Dark	Slightly rugate	Strong	Medium	Cuspidal	Convex	Medium	2.95	Antrorse	Medium	Medium	Shallow	Non-lapped (narrow)	No	Yes	One-side	Double-stomiums	Small
Yaotaiqingrui	0286672492486456828	62.25	0.61	Bent	Strong	Obvious	9.725	4.6875	20.875	208.333	12.15	0.725	Decurrent	Antrorse	Antrorse	Round	212.333	1.12333	3	Concentrative	10.875	0.4825	2.35	Flat	Normal	White	Spoon	Spoon-lotus form	12.325	8.975	0.436667	Dark	Flat	Medium	Hard	Round	Flat	More	2.9	Aclinic	Round	Medium	Shallow	Non-lapped (narrow)	Yes	Mixed	Mixed	Multiple-stomiums	Medium
Fenxianmingzhu	1438994900696694396	46	0.59	Bent	Strong	Obvious	8.3	2.74	14	1424	12.5	0.3	Aclinic	Inverted	Antrorse	Cuspidal	872	1.13	2.2	Concentrative	3.2	0.42	1.7	Flat	Normal	Red	Tubular	Upswept-bead form	11.2	6.8	0.55	Medium	Slightly rugate	Medium	Soft	Cuspidal	Flat	Medium	4	Antrorse	Medium	Medium	Shallow	Non-lapped (narrow)	No	Mixed	Mixed	Multiple-stomiums	Medium
Genshuimingzhu	0286671530413784701	34	0.446	Bent	Strong	Obvious	7.5	3.35	15	44	7.4	1.2	Aclinic	Antrorse	Antrorse	Round	313	2.8	6.8	Concentrative	2.3	0.5	1.42	Flat	Normal	White	Anemone	Flat-anemone form	10	9.3	0.53	Braight	Flat	Weak	Hard	Cuspidal	Concave	Medium	2.6	Aclinic	Round	Medium	Shallow	Lapped	Yes	Mixed	Mixed	Multiple-stomiums	Medium
Cunguhanxiao	1439576538722270332	52.5	0.578	Straight	Strong	Obvious	6.84	8.444	12.9	44	9.42	1.48	Decurrent	Screwy	Antrorse	Round	398	0.95	2.6	Concentrative	8.2	0.406	2.35	Flat	Normal	Pink	Flat	Reflexed form	11.96	8.1	0.85	Medium	Slightly rugate	Medium	Hard	Cuspidal	Flat	Medium	3.52	Antrorse	Medium	Medium	Shallow	Non-lapped (narrow)	Yes	Mixed	Mixed	Multiple-stomiums	Medium
Morong	0286636342820469820	37.6667	0.743333	Bent	Strong	Obvious	6.53333	4.19333	11.1667	394	5.6	0.433333	Decurrent	Inverted	Inverted	Cuspidal	3.66667	1.05	1.2	Concentrative	3.8	0.443333	0.963333	Flat	Normal	Red	Flat	Flat-pan form	12.9	12.0333	0.446667	Medium	Slightly rugate	Medium	Hard	Round	Flat	More	3.83333	Aclinic	Sharp	Deep	Shallow	Lapped	No	Yes	Both-sides	Double-stomiums	Small
Baiyuzhulian	0286108580466588796	59.375	0.7	Bent	Strong	Obvious	3.5	46.05	18.875	686.5	12.2	0.2325	Nodding	Incurved	Antrorse	Jugged	154.5	0.95	2.6	Dispersive	6.9	0.4	1.75	Flat	Mix with disc florets	White	Tubular	Pendant-bead form	7.675	7.5	0.475	Medium	Flat	Weak	Medium	Cuspidal	Flat	Medium	9.825	Aclinic	Medium	Deep	Deep	Non-lapped (narrow)	No	Yes	Both-sides	Multiple-stomiums	Medium
Qilinjiao	0574901906573360252	73.4	0.616	Bent	Strong	Obvious	12.94	2.564	18.4	51	10.72	0.84	Decurrent	Screwy	Screwy	Cuspidal	396	2.8	2.48	Concentrative	11.88	0.498	2.35	Flat	Normal	Dark-red	Flat	Lotus-like form	12.98	8.84	0.55	Dark	Slightly rugate	Strong	Medium	Cuspidal	Convex	Medium	3.94	Aclinic	Round	Medium	Shallow	Non-lapped (narrow)	No	Yes	Both-sides	Double-stomiums	Small
Lvjiangnan	2303721213528636540	72.16	0.716	Bent	Strong	Obvious	10.74	6.962	18.12	401.667	10.68	0.21	Antrorse	Antrorse	Antrorse	Cuspidal	3.33333	0.916667	2.43333	Dispersive	6.36	0.376	1.6	Flat	Normal	Yellow-green	Tubular	Pendant-bead form	11.26	8.26	0.533333	Dark	Slightly rugate	Medium	Hard	Acute	Flat	Medium	3.22	Aclinic	Round	Deep	Shallow	Non-lapped (narrow)	Yes	Yes	Both-sides	Multiple-stomiums	Big
Mixianfengmang	0574901906571787388	57	0.6	Straight	Strong	Obvious	6.5	48.16	14.9333	208.5	7.06667	0.9	Aclinic	Inverted	Antrorse	Cuspidal	270	1.1	2.13333	Concentrative	8.4	0.3	1.21	Flat	Normal	Pink	Peculiar	Aristate form	10.1	7.16667	0.426667	Medium	Slightly rugate	Medium	Hard	Cuspidal	Flat	Medium	11.8	Aclinic	Medium	Deep	Medium	Lapped	Yes	No	—	Without stomium	—
Ziyunzheyue	0574338956618366076	41.3333	0.866667	Straight	Strong	Obvious	8.43333	6.72667	17.4333	715	8.96667	0.546667	Decurrent	Nodding	Nodding	Round	94	1.26	1.2	Concentrative	8.9	0.613333	2.59	Flat	Normal	Purple	Spoon	Scattered-reflexed form	10.8667	7.7	0.64	Medium	Slightly rugate	Weak	Medium	Cuspidal	Concave	Medium	4	Antrorse	Medium	Medium	Shallow	Lapped	Yes	Yes	Both-sides	Multiple-stomiums	Big
Guohuarizhangqi	0995971769779092604	74.4	0.8	Bent	Strong	Obvious	4.84	68.95	18.44	694	14.02	0.594	Decurrent	Screwy	Antrorse	Cuspidal	227.5	1.265	2.9	Concentrative	10.9	0.46	2.275	Flat	Normal	Purple	Tubular	Upswept-bead form	11.68	8.6	0.414	Medium	Slightly rugate	Medium	Medium	Cuspidal	Flat	Medium	13.94	Aclinic	Medium	Medium	Medium	Non-lapped (narrow)	Yes	Yes	Both-sides	Multiple-stomiums	Medium
Zhinv	1149093266877054076	62.6	0.798	Straight	Strong	Obvious	9.04	4.95	18	304.333	15.3	1.08	Decurrent	Inverted	Antrorse	Cuspidal	98.6667	0.983333	2.43333	Concentrative	8.62	0.522	1.71667	Flat	Normal	Red	Tubular	Jade-like form	13.48	10.3	0.603333	Medium	Slightly rugate	Weak	Hard	Cuspidal	Flat	Less	2.24	Antrorse	Round	Medium	Shallow	Non-lapped (wide)	Yes	Mixed	Mixed	Multiple-stomiums	Medium
Tangyuqingfeng	0574620431596649596	62.6	0.798	Bent	Strong	Obvious	9.04	4.95	18	304.333	15.3	1.08	Nodding	Incurved	Antrorse	Cuspidal	98.6667	0.983333	2.43333	Concentrative	8.62	0.522	1.71667	Flat	Normal	Yellow	Flat	Reflexed form	13.48	10.3	0.603333	Medium	Slightly rugate	Medium	Hard	Round	Flat	Medium	2.24	Antrorse	Round	Medium	Shallow	Non-lapped (wide)	No	Yes	Both-sides	Multiple-stomiums	Big
Tangyuqiushi	0575148197177982076	58.1	0.98	Bent	Strong	Obvious	9.06	5.18	16.36	349.75	11.58	1.22	Nodding	Incurved	Antrorse	Cuspidal	136.5	1.07	2.225	Concentrative	8.26	0.5	1.825	Flat	Normal	White	Spoon	Spherical-spoon form	14.96	10.96	0.41	Medium	Rugate	Medium	Medium	Cuspidal	Concave	Medium	5.02	Aclinic	Round	Medium	Shallow	Lapped	No	Yes	Mixed	Double-stomiums	Small
Jinsipanlian	2302032363669945468	40.4	0.783333	Straight	Strong	Obvious	3.23333	5.64667	13.3333	192	6.7	0.7	Antrorse	Antrorse	Antrorse	Cuspidal	0	—	—	Without disc florets	4.13333	0.55	1.825	Flat	Normal	Yellow	Flat	Reflexed form	12.7	7.53333	0.5	Medium	Slightly rugate	Weak	Hard	Cuspidal	Convex	Less	2.8	Antrorse	Medium	Medium	Shallow	Non-lapped (wide)	Yes	Yes	Both-sides	Double-stomiums	Small
Tangyulongyun	2301416637156817980	45.8333	0.72	Bent	Strong	Obvious	5.7	6.81333	15.9333	376.5	8.26667	0.8	Aclinic	Antrorse	Antrorse	Round	17	1.4	1.1	Concentrative	11.2	0.56	2	Flat	Normal	White	Flat	Stacked-spherical form	10.9333	5.9	0.496667	Medium	Slightly rugate	Medium	Medium	Round	Flat	Medium	2.4	Antrorse	Medium	Medium	Shallow	Non-lapped (wide)	No	Yes	Both-sides	Double-stomiums	Medium
Yanhe	1151371450941701244	49.7	0.5825	Straight	Strong	Obvious	6.275	6.5925	13.75	249.25	7.25	1.4	Aclinic	Antrorse	Antrorse	Round	19.5	0.75	0.6	Concentrative	5.1	0.455	1.2875	Flat	Normal	Pink	Flat	Lotus-like form	10.35	7.475	0.475	Braight	Rugate	Medium	Hard	Cuspidal	Concave	Medium	2.75	Antrorse	Round	Medium	Shallow	Non-lapped (narrow)	Yes	Yes	Both-sides	Double-stomiums	Medium
Feitian	2295540847019487232	56	0.72	Straight	Strong	Obvious	6.93333	5.54	13.3333	184.667	16.3333	0.566667	Decurrent	Screwy	Antrorse	Cuspidal	537	1.14	3.26667	Concentrative	14.4333	0.546667	2.03333	Flat	Normal	Purple	Spoon	Scattered-reflexed form	13.2	9.46667	0.55	Medium	Rugate	Medium	Medium	Cuspidal	Concave	Medium	4.33333	Antrorse	Round	Medium	Shallow	Non-lapped (wide)	Yes	Yes	Both-sides	Multiple-stomiums	Big
Hewuxiangyun	1151345066690739324	50.8667	0.543333	Bent	Strong	Obvious	7	3.83667	21.5667	750	13.6667	0.166667	Aclinic	Inverted	Antrorse	Cuspidal	424	1.2	2.6	Concentrative	6.63333	0.573333	2.15	Flat	Normal	Pink	Tubular	Tubiform-pan form	8.8	6.63333	0.54	Medium	Slightly rugate	Weak	Medium	Cuspidal	Flat	Less	2.76667	Aclinic	Medium	Deep	Medium	Non-lapped (narrow)	Yes	Mixed	Mixed	Multiple-stomiums	Medium
Qiushuimingxia	4024659221139143804	54.5	0.446	Bent	Strong	Obvious	9.63333	6.81333	14.55	167	11.58	1.22	Aclinic	Inverted	Antrorse	Cuspidal	0	—	—	Without disc florets	11.2	0.46	2.15	Flat	Normal	Red	Tubular	Tubiform-pan form	13.3	10	0.5	Medium	Slightly rugate	Weak	Medium	Cuspidal	Flat	Medium	4	Aclinic	Medium	Deep	Deep	Lapped	No	No	—	Without stomium	—
Gushuizixia	1148459948179455100	65.86	0.622	Bent	Strong	Obvious	7.94	5.072	19.36	528.667	10.86	0.52	Aclinic	Inverted	Antrorse	Cuspidal	62.3333	1.1	1.2	Concentrative	2.42	0.756	2.1	Flat	Normal	Purple	Tubular	Upswept-bead form	15.02	8.96	0.46	Medium	Slightly rugate	Strong	Soft	Cuspidal	Concave	Medium	1.9	Antrorse	Medium	Deep	Medium	Non-lapped (narrow)	No	Yes	Both-sides	Double-stomiums	Very big
Yujiwujian	0565859265246919804	17.525	0.545	Straight	Strong	Obvious	9.425	3.165	10.2	103	8.65	0.325	Aclinic	Antrorse	Antrorse	Cuspidal	423	0.75	0.6	Concentrative	2.375	0.4125	1.23333	Flat	Normal	Orange	Spoon	Scattered-reflexed form	11.825	9.125	0.5	Medium	Slightly rugate	Strong	Medium	Cuspidal	Convex	Medium	2.025	Antrorse	Round	Medium	Shallow	Non-lapped (wide)	Yes	Yes	Both-sides	Multiple-stomiums	Medium
Guoguofuren	1150799708921787516	56.58	0.77	Straight	Strong	Obvious	7.24	6.33	16	287	10.72	0.58	Aclinic	Inverted	Nodding	Cuspidal	196	0.9	1.75	Concentrative	2.24	0.518	1.3	Flat	Normal	Purple	Flat	Lotus-like form	11.42	8.4	0.5	Medium	Slightly rugate	Weak	Medium	Round	Flat	Less	2.4	Aclinic	Medium	Medium	Shallow	Non-lapped (narrow)	Yes	Yes	Both-sides	Multiple-stomiums	Medium
Longshe	0565895322571111550	39	0.48	Straight	Strong	Unconspicuous	7.7	2.6	13	172	5.3	0.9	Aclinic	Inverted	Inverted	Jugged	0	—	—	Without disc florets	5.7	0.3	1.23333	Flat	Normal	Red	Flat	Lotus-like form	8.7	7.8	0.5	Dark	Flat	Weak	Medium	Round	Convex	Medium	2.8	Antrorse	Medium	Shallow	Shallow	Non-lapped (narrow)	No	Yes	Both-sides	Multiple-stomiums	Medium
Juyuanyayun	1151346162979502108	54.5	0.77	Straight	Strong	Obvious	5.6	3.98167	15.6667	258	8.96667	0.546667	Decurrent	Screwy	Antrorse	Jugged	0	—	—	Without disc florets	6.13333	0.4725	1.23333	Flat	Normal	White	Tubular	Upswept-bead form	10.8	7.2	0.5	Medium	Rugate	Strong	Medium	Acute	Convex	Medium	4.2	Antrorse	Medium	Deep	Medium	Non-lapped (narrow)	No	Mixed	Mixed	Multiple-stomiums	Medium
Hongyuanyang	0563608341606562940	46.94	0.7	Straight	Strong	Obvious	5.34	3.418	15.68	216	7.6	1.72	Decurrent	Antrorse	Antrorse	Round	0	—	—	Without disc florets	3.8	0.486	1.9	Flat	Normal	Red	Flat	Peony-like form	16.06	11.18	0.5	Medium	Slightly rugate	Medium	Medium	Round	Convex	Medium	2.78	Antrorse	Medium	Medium	Shallow	Non-lapped (narrow)	No	Yes	Both-sides	Multiple-stomiums	Medium
Lvbaoshi	0284402135333338236	24.0333	0.61	Straight	Strong	Obvious	4.78333	3.98167	12.0167	459.333	5.01667	0.616667	Aclinic	Antrorse	Antrorse	Jugged	0	—	—	Without disc florets	3.31667	0.461667	2.15	Flat	Normal	White	Tubular	Tubiform-pan form	8.63333	5.75	0.586667	Dark	Flat	Weak	Hard	Cuspidal	Flat	More	1.8	Aclinic	Round	Deep	Shallow	Lapped	No	Yes	Both-sides	Double-stomiums	Medium
Chilongzhua	3734171063356488828	43.3333	0.346667	Straight	Strong	Unconspicuous	7.8	3.92	11.2667	336	4.33333	0.666667	Aclinic	Inverted	Inverted	Cuspidal	0	—	—	Without disc florets	6.13333	0.216667	2.25	Flat	Normal	Red	Spoon	Spoon-lotus form	7.33333	6	0.5	Braight	Flat	Weak	Medium	Cuspidal	Flat	More	2.86667	Aclinic	Medium	Shallow	Shallow	Lapped	No	Yes	Both-sides	Double-stomiums	Small
Zhaoxiawanli	0574901906674023484	54.5	0.77	Straight	Strong	Obvious	6.46667	5.61333	16.2333	340	5.01667	0.616667	Decurrent	Inverted	Antrorse	Round	0	—	—	Without disc florets	6.13333	0.4725	2.25	Flat	Mix with disc florets	Red	Flat	Reflexed form	13.3	11.5	0.5	Medium	Slightly rugate	Strong	Medium	Cuspidal	Flat	Medium	4.8	Antrorse	Medium	Deep	Deep	Lapped	No	Yes	Both-sides	Double-stomiums	Medium
Fengxuezhulou	0574901906573360252	40.975	0.65	Straight	Strong	Obvious	7.25	3.65	13.1	687	11.325	0.325	Aclinic	Inverted	Antrorse	Round	651.5	0.975	2.05	Dispersive	3.125	0.43	1.9	Flat	Normal	White	Tubular	Fluttered form	10.825	7.425	0.49	Medium	Slightly rugate	Weak	Medium	Cuspidal	Convex	Medium	2.7	Antrorse	Medium	Medium	Shallow	Non-lapped (narrow)	No	No	—	Without stomium	—
Baoixueta	0572051972432591996	54.12	0.572	Bent	Strong	Obvious	10.6	4.64	13.48	1267.67	10.62	0.38	Decurrent	Screwy	Screwy	Cuspidal	516.333	0.783333	1.5	Concentrative	4.82	0.456	1.76667	Flat	Normal	White	Flat	Reflexed form	9.1	6.86	0.49	Medium	Slightly rugate	Strong	Soft	Acute	Flat	Medium	3	Aclinic	Medium	Medium	Shallow	Non-lapped (wide)	No	Yes	Both-sides	Double-stomiums	Medium
Jinxie	1727823411180207228	40.6667	0.526667	Straight	Strong	Obvious	5.6	5.61333	16.2333	129.333	8.23333	1.2	Aclinic	Nodding	Antrorse	Jugged	166	0.983333	1.43333	Concentrative	3.43333	0.423333	1.11667	Flat	Normal	Yellow	Flat	Lotus-like form	11.1667	8.9	0.416667	Medium	Slightly rugate	Medium	Soft	Cuspidal	Convex	Medium	1.9	Antrorse	Medium	Medium	Shallow	Lapped	No	No	—	Without stomium	—
Dhongmaoju	0284419730606390396	63.5	0.79	Bent	Strong	Obvious	9.5	4.66667	16	415	8.86667	0.766667	Aclinic	Antrorse	Antrorse	Round	116.667	1.21667	1.93333	Concentrative	7.3	0.623333	1.84667	Flat	Normal	Red	Peculiar	Aristate form	14	12.1333	0.44	Medium	Rugate	Medium	Medium	Acute	Concave	Medium	3.66667	Antrorse	Round	Medium	Shallow	Non-lapped (wide)	Yes	Yes	Both-sides	Double-stomiums	Medium
Qingshanjiuzhou	1151309624754830460	46.075	0.775	Straight	Strong	Obvious	9.525	7.6225	16.05	480	9.2	1.4	Decurrent	Antrorse	Antrorse	Round	0	—	—	Without disc florets	3.225	0.55	1.11667	Round	Normal	White	Flat	Stacked-spherical form	12.775	10.55	0.5	Medium	Slightly rugate	Medium	Medium	Cuspidal	Flat	Medium	3.025	Antrorse	Medium	Medium	Shallow	Non-lapped (wide)	Yes	Yes	Both-sides	Double-stomiums	Small
Qingshanbaozhu	0284364493401095292	57	0.74	Straight	Strong	Obvious	8.15	7.425	19.75	229	13.45	1.5	Aclinic	Antrorse	Antrorse	Cuspidal	82.5	1.325	2.1	Concentrative	13.8	0.675	2.1	Flat	Normal	Yellow	Spoon	Spherical-spoon form	14.25	10.85	0.53	Medium	Slightly rugate	Medium	Medium	Cuspidal	Flat	More	3.1	Antrorse	Round	Shallow	Shallow	Non-lapped (narrow)	Yes	Yes	Mixed	Multiple-stomiums	Small
Qingshanbaota	0286653938235604092	36.75	0.785	Straight	Strong	Obvious	6.6	6.165	14.75	349	6.75	3.95	Decurrent	Antrorse	Antrorse	Round	81.5	1.09	1.75	Concentrative	2.85	0.585	2.475	Flat	Normal	Yellow	Flat	Lotus-like form	10.1	8.25	0.49	Medium	Flat	Weak	Medium	Round	Flat	Medium	6.8	Aclinic	Round	Medium	Shallow	Lapped	Yes	Yes	One-side	Double-stomiums	Small
Yulongxue	0563079816891333756	47	0.5	Straight	Weak	Obvious	4.6	5.31667	21	179	10.5	0.4	Decurrent	Screwy	Inverted	Cuspidal	0	—	—	Without disc florets	6.45	0.4725	1.11667	Flat	Normal	White	Tubular	Scattered-tubiform form	5.5	4.5	0.5	Dark	Slightly rugate	Medium	Soft	Cuspidal	Convex	Less	3.5	Aclinic	Round	Deep	Medium	Non-lapped (narrow)	Yes	No	—	Without stomium	—
Taohuaxianzi	0430223562384080252	59.25	0.72	Bent	Strong	Obvious	7.45	2.745	19.75	449.667	15.875	0.275	Decurrent	Incurved	Incurved	Cuspidal	33.3333	1.11667	2.1	Dispersive	9.2	0.55	1.48	Flat	Normal	Pink	Tubular	Filiform form	12.75	8.475	0.356667	Braight	Slightly rugate	Weak	Soft	Cuspidal	Convex	Medium	3.95	Aclinic	Round	Medium	Shallow	Lapped	Yes	No	—	Without stomium	—
Qingshanjunxiu	0286618496298122364	42.5	0.925	Bent	Strong	Obvious	5.45	6.885	17	267	16.15	1.5	Aclinic	Antrorse	Antrorse	Round	78.5	0.95	0.825	Concentrative	5.35	0.53	1.85	Flat	Normal	White	Flat	Reflexed form	12.55	8.25	0.4	Medium	Flat	Medium	Soft	Round	Flat	Medium	2.55	Antrorse	Round	Deep	Shallow	Lapped	No	Yes	Both-sides	Double-stomiums	Small
Qiehuahuang	0286664929325333628	58.8333	0.9	Straight	Strong	Obvious	2.56667	46.5567	13.8	450	5.43333	1.08333	Aclinic	Inverted	Antrorse	Round	21.3333	1.16667	0.466667	Concentrative	6.96667	0.8	1.70667	Flat	Normal	Yellow	Tubular	Tubiform-pan form	8.36667	8.83333	0.4	Braight	Slightly rugate	Weak	Hard	Cuspidal	Flat	Medium	9.43333	Aclinic	Medium	Medium	Shallow	Lapped	No	Mixed	Mixed	Multiple-stomiums	Medium
Jindingtiaoyuan	0565877115132574844	54.5	0.62	Straight	Strong	Obvious	6.2	7.5	17.6667	170	15.875	0.275	Decurrent	Screwy	Antrorse	Cuspidal	0	—	—	Without disc florets	6.45	0.53	1.95	Flat	Normal	Red	Flat	Reflexed form	11.7	10.3	0.5	Medium	Rugate	Strong	Medium	Cuspidal	Concave	Medium	2.9	Aclinic	Medium	Deep	Medium	Non-lapped (narrow)	Yes	Yes	Both-sides	Double-stomiums	Small
Fenzhouqiu	3736428844987364477	50.25	0.9475	Straight	Strong	Obvious	9.075	4.6975	13	437.667	8.825	0.475	Decurrent	Screwy	Antrorse	Round	135	1.23333	2.1	Dispersive	8.775	0.5825	2.38333	Flat	Mix with disc florets	Pink	Spoon	Spherical-spoon form	11.55	7.4	0.383333	Braight	Flat	Weak	Soft	Cuspidal	Flat	More	4.75	Aclinic	Round	Deep	Shallow	Lapped	Yes	No	—	Without stomium	—
Tangyuyurong	0284419730607963260	57.25	0.635	Bent	Strong	Obvious	9.35	3.715	14.25	153.5	12.4	0.4	Decurrent	Incurved	Antrorse	Cuspidal	223	1.135	1.75	Dispersive	6.65	0.535	1.61	Flat	Normal	Yellow	Tubular	Pendant-bead form	9.3	8.4	0.42	Braight	Flat	Weak	Soft	Acute	Flat	Less	2.95	Antrorse	Medium	Medium	Shallow	Lapped	Yes	Yes	Both-sides	Double-stomiums	Medium
Tianxiangyuxiu	0563027180991806716	49.3333	0.663333	Bent	Strong	Obvious	4.63333	5.94667	15.1667	399.5	12.3	2.76667	Aclinic	Inverted	Antrorse	Round	104.5	1.09	1.75	Concentrative	7.13333	0.433333	1.7	Flat	Normal	Yellow	Tubular	Upswept-bead form	11.6667	7	0.47	Medium	Flat	Weak	Soft	Acute	Convex	Medium	3.43333	Antrorse	Medium	Deep	Shallow	Non-lapped (narrow)	Yes	Yes	One-side	Double-stomiums	Small
Yugouxiegui	0574338956618365980	47.3333	0.623333	Bent	Strong	Obvious	10.3333	5.31667	15.3333	294.5	12.6667	0.966667	Decurrent	Screwy	Antrorse	Round	26	1.125	0.8	Concentrative	7.36667	0.5	1.05	Flat	Normal	White	Flat	Reflexed form	14.6333	9.56667	0.45	Medium	Slightly rugate	Medium	Soft	Cuspidal	Concave	Medium	5.36667	Decurrent	Round	Medium	Shallow	Non-lapped (narrow)	Yes	Mixed	Mixed	Multiple-stomiums	Medium
Gangyu	1727261282637708412	36	0.62	Straight	Strong	Obvious	9	3.38	15	247	9	1	Nodding	Incurved	Antrorse	Jugged	0	—	—	Without disc florets	5.1	0.698	1.95	Flat	Normal	Red	Spoon	Spherical-spoon form	9	6.2	0.1	Braight	Flat	Weak	Hard	Cuspidal	Flat	Less	2.9	Aclinic	Medium	Deep	Shallow	Non-lapped (narrow)	Yes	Yes	Both-sides	Multiple-stomiums	Medium
Bikongyinhua	0574901902546828668	67	0.5	Bent	Weak	Obvious	13.6	3	13	354	6.7	0.5	Aclinic	Antrorse	Antrorse	Cuspidal	105	1	1	Concentrative	10.9	0.4	1.3	Flat	Normal	White	Peculiar	Aristate form	10.3	5.7	0.49	Medium	Slightly rugate	Strong	Hard	Round	Flat	Medium	2.4	Antrorse	Round	Deep	Medium	Non-lapped (wide)	Yes	No	—	Without stomium	—
Yushulinfeng	1727260458005560574	65	0.79	Straight	Strong	Obvious	13.8	7.5	15.5	215	14.6	0.4	Nodding	Incurved	Incurved	Cuspidal	0	—	—	Without disc florets	7.2	0.61	1.95	Flat	Normal	White	Tubular	Tubiform-pan form	13.6	8.1	0.5	Braight	Flat	Weak	Soft	Cuspidal	Convex	More	5.3	Antrorse	Round	Deep	Medium	Non-lapped (narrow)	Yes	Yes	Mixed	Double-stomiums	Big
Xiangfeiguse	1285872375931862076	80	0.59	Straight	Strong	Obvious	11.4	5.05	12.5	133	11.8	0.4	Antrorse	Inverted	Antrorse	Jugged	0	—	—	Without disc florets	5.4	0.38	1.95	Flat	Normal	Pink	Peculiar	Dragon-claw-like form	10.9	7.5	0.5	Braight	Flat	Weak	Soft	Cuspidal	Flat	Medium	3	Aclinic	Round	Deep	Medium	Non-lapped (narrow)	Yes	Yes	Mixed	Multiple-stomiums	Medium
Chengduerqiao	0574866722201271420	51.8333	0.676667	Bent	Strong	Obvious	7.56667	4.66333	12.6667	264	7.9	0.666667	Nodding	Incurved	Antrorse	Jugged	0	—	—	Without disc florets	12.7333	0.383333	1.825	Flat	Normal	Yellow	Flat	Reflexed form	11.0667	7.83333	0.5	Medium	Flat	Medium	Soft	Cuspidal	Flat	More	3.43333	Aclinic	Round	Deep	Shallow	Non-lapped (narrow)	Yes	No	—	Without stomium	—
Hongyun	1727823411180207228	54.5	0.766667	Bent	Strong	Obvious	7.75	7.13333	16.8333	369	11.8	0.4	Decurrent	Screwy	Antrorse	Jugged	0	—	—	Without disc florets	4.23333	0.53	1.825	Flat	Normal	Orange	Flat	Peony-like form	7.7	7.7	0.5	Braight	Rugate	Strong	Medium	Cuspidal	Concave	Medium	2.7	Aclinic	Medium	Deep	Medium	Non-lapped (narrow)	Yes	Yes	Both-sides	Double-stomiums	Small
Huangchiguan	1718253261970472060	64.5	0.8	Bent	Strong	Obvious	7.75	3.5	14	238	11.45	0.35	Aclinic	Incurved	Antrorse	Jugged	0	—	—	Without disc florets	7.95	0.515	1.62	Round	Normal	Yellow	Spoon	Scattered-reflexed form	11	9.2	0.5	Medium	Flat	Weak	Medium	Cuspidal	Flat	Medium	2.65	Aclinic	Sharp	Deep	Medium	Non-lapped (narrow)	Yes	Yes	Mixed	Multiple-stomiums	Medium
Feiliuzhixia	1727243690453217405	43	0.766667	Bent	Strong	Obvious	6.66667	7.13333	16.8333	344	14.8333	2.8	Nodding	Screwy	Inverted	Jugged	44	1.22	1.7	Concentrative	10.1	0.586667	1.78	Flat	Normal	White	Spoon	Scattered-reflexed form	14.4667	10.0667	0.56	Medium	Slightly rugate	Medium	Soft	Cuspidal	Flat	Medium	3.1	Aclinic	Round	Deep	Shallow	Non-lapped (narrow)	Yes	Yes	Mixed	Double-stomiums	Medium
Zilouzi	1727805818992589950	49.3333	0.673333	Straight	Strong	Obvious	6.6	4.92333	10.3333	872	7.7	0.6	Antrorse	Incurved	Aclinic	Cuspidal	235	1.2	1.6	Dispersive	7.1	0.35	1.46	Flat	Mix with disc florets	Purple	Tubular	Tubiform-pan form	10.5333	7.73333	0.43	Braight	Flat	Weak	Soft	Cuspidal	Flat	Medium	2.63333	Aclinic	Round	Deep	Medium	Non-lapped (narrow)	Yes	No	—	Without stomium	—
Fengqiyunyong	0283856780652965888	48	0.58	Straight	Strong	Obvious	12	4.77333	16	201	8	1.1	Decurrent	Screwy	Antrorse	Round	0	—	—	Without disc florets	11.85	0.53	1.46	Flat	Normal	White	Flat	Reflexed form	8.2	7	0.5	Dark	Rugate	Strong	Medium	Cuspidal	Concave	Medium	2.63333	Aclinic	Medium	Deep	Deep	Lapped	Yes	Yes	Both-sides	Double-stomiums	Small
Puchengzhiqiu	0574901906571787388	49.3333	0.66	Bent	Strong	Obvious	3.95	2.40333	14	162	7.7	0.6	Decurrent	Screwy	Antrorse	Cuspidal	0	—	—	Without disc florets	7.6	0.53	1.46	Flat	Mix with disc florets	Pink	Spoon	Scattered-reflexed form	9.2	7.1	0.5	Medium	Flat	Weak	Medium	Acute	Flat	Medium	2	Aclinic	Medium	Deep	Deep	Lapped	No	Yes	Both-sides	Double-stomiums	Small
Luosibai	2302032363669945468	37.5	0.7	Straight	Strong	Obvious	5.05	5.58	12.75	548.5	12.15	1.15	Antrorse	Incurved	Antrorse	Jugged	104.5	1.09	1.85	Concentrative	6.65	0.505	2.3	Flat	Normal	White	Spoon	Spherical-spoon form	14.4	8.8	0.38	Dark	Flat	Weak	Medium	Cuspidal	Convex	More	3.4	Antrorse	Medium	Deep	Medium	Lapped	Yes	Mixed	Mixed	Multiple-stomiums	Medium
Jinbianhong	0284419593169009788	46.6667	0.663333	Straight	Strong	Obvious	5.53333	4.77333	13.6667	316	10.3667	0.766667	Aclinic	Aclinic	Antrorse	Round	546.667	0.983333	2.83333	Concentrative	6.26667	0.476667	1.91667	Flat	Normal	Red	Flat	Lotus-like form	13.1667	7.66667	0.353333	Medium	Slightly rugate	Weak	Medium	Cuspidal	Flat	Less	3.83333	Aclinic	Sharp	Medium	Medium	Non-lapped (narrow)	Yes	Yes	Mixed	Double-stomiums	Medium
Gushuichunxia	0565341652969847932	33.75	0.445	Straight	Strong	Obvious	7.75	3.175	13	736	11.6	0.25	Antrorse	Inverted	Aclinic	Cuspidal	155	1.13	2.83333	Concentrative	3.9	0.38	1.64	Flat	Normal	Pink	Tubular	Fluttered form	7.2	5.75	0.325	Medium	Flat	Medium	Soft	Acute	Concave	Medium	2.8	Aclinic	Medium	Deep	Medium	Non-lapped (narrow)	No	Mixed	Mixed	Multiple-stomiums	Medium
Tianma	0130681613544586364	51.5	0.71	Straight	Strong	Obvious	7.15	7.325	16.5	82	11.95	1.2	Antrorse	Incurved	Antrorse	Cuspidal	0	—	—	Without disc florets	8.15	0.565	1.91667	Round	Normal	Yellow	Spoon	Spherical-spoon form	10.2	7.5	0.5	Dark	Slightly rugate	Weak	Medium	Cuspidal	Concave	Medium	2.1	Antrorse	Medium	Shallow	Shallow	Non-lapped (narrow)	Yes	No	—	Without stomium	—
Shuijinggong	1727770634620501116	42	1.12	Straight	Strong	Obvious	5.26667	3.99333	15	176.667	12.3333	1.83333	Antrorse	Incurved	Antrorse	Round	166.333	1.26	2.6	Concentrative	7.6	0.933333	1.75	Flat	Normal	White	Flat	Reflexed form	12.3	8.63333	0.433333	Dark	Slightly rugate	Medium	Hard	Cuspidal	Convex	Less	3.43333	Decurrent	Round	Shallow	Shallow	Non-lapped (narrow)	Yes	Yes	Mixed	Double-stomiums	Small
Sashuangyingzi	0284402822393819136	69	0.673333	Bent	Weak	Obvious	8.16667	2.40333	16.8333	324	8.56667	0.633333	Aclinic	Inverted	Inverted	Cuspidal	123	0.8	2.23333	Concentrative	8.63333	0.366667	1.91667	Flat	Normal	Pink	Spoon	Sparrow-tongue-like form	13.7	10.3667	0.286667	Medium	Slightly rugate	Strong	Medium	Cuspidal	Flat	Less	3.23333	Aclinic	Medium	Deep	Medium	Non-lapped (narrow)	Yes	No	—	Without stomium	—
Annigongzhu	0574901906573360252	48	0.88	Straight	Strong	Obvious	5.5	5.34333	11.4333	555.667	8.06667	1.2	Antrorse	Incurved	Aclinic	Jugged	62.6667	1.16667	2.13333	Concentrative	4.4	0.473333	2	Flat	Normal	Pink	Flat	Stacked-spherical form	11.8667	9.6	0.35	Dark	Flat	Weak	Medium	Cuspidal	Flat	Medium	2.33333	Antrorse	Round	Deep	Shallow	Lapped	Yes	Yes	One-side	Multiple-stomiums	Medium
Yidaitianjiao	0141958757499796508	43.5	0.853333	Bent	Strong	Obvious	5.56667	2.21	10.8333	197	7.36667	0.7	Decurrent	Incurved	Incurved	Jugged	0	—	—	Without disc florets	6.5	0.396667	1.91667	Round	Normal	Pink	Flat	Reflexed form	12.7333	10.5333	0.5	Medium	Slightly rugate	Weak	Medium	Cuspidal	Convex	Medium	4.06667	Antrorse	Round	Deep	Shallow	Non-lapped (wide)	Yes	Yes	Mixed	Multiple-stomiums	Medium
Huanghunguiyan	2304196065112816668	31.6667	0.483333	Straight	Weak	Unconspicuous	6.03333	4.61333	12	257	8.1	0.333333	Antrorse	Aclinic	Aclinic	Cuspidal	70	1.13	1.35	Concentrative	6.03333	0.393333	1.525	Flat	Normal	Yellow	Tubular	Acicular form	8.33333	5.3	0.315	Dark	Flat	Weak	Soft	Cuspidal	Flat	Medium	2.56667	Aclinic	Medium	Shallow	Shallow	Non-lapped (narrow)	Yes	Mixed	Mixed	Multiple-stomiums	Medium
Biyutuogui	3745436044240551036	61.5	0.683333	Straight	Strong	Unconspicuous	9.9	2.97	10.8333	82.5	5.8	0.633333	Antrorse	Screwy	Aclinic	Round	378	1.22	6.75	Concentrative	7.4	0.363333	3.41	Flat	Normal	Red	Anemone	Flat-anemone form	10.0667	7.76667	0.525	Medium	Flat	Weak	Hard	Cuspidal	Convex	Less	3.43333	Antrorse	Medium	Medium	Shallow	Non-lapped (narrow)	Yes	No	—	Without stomium	—
Fenmianjingang	4601121072952638590	47	0.69	Bent	Strong	Obvious	5.1	5.43333	14.1667	391.333	10.9667	1	Decurrent	Incurved	Screwy	Jugged	133	1.11667	2.13333	Concentrative	8.73333	0.423333	1.57667	Flat	Normal	Pink	Flat	Reflexed form	13.2667	10	0.42	Dark	Slightly rugate	Weak	Medium	Cuspidal	Flat	More	3.13333	Aclinic	Round	Deep	Medium	Non-lapped (narrow)	Yes	Mixed	Mixed	Multiple-stomiums	Medium
Tangyuzhiguang	0995988471732501630	49	0.9	Bent	Strong	Obvious	5.36667	5.52	16.1667	391.667	16.9667	0.733333	Antrorse	Incurved	Aclinic	Cuspidal	10.6667	1.06	0.466667	Concentrative	4.73333	0.606667	1.67667	Flat	Normal	White	Tubular	Fluttered form	9.86667	7.66667	0.34	Medium	Flat	Weak	Medium	Cuspidal	Flat	More	2.93333	Antrorse	Sharp	Shallow	Shallow	Non-lapped (narrow)	Yes	Mixed	Mixed	Multiple-stomiums	Medium
Hualouyufeng	1727207684667080252	69	1.12	Straight	Strong	Obvious	6.16667	7.7	15	104	10.05	1.475	Decurrent	Screwy	Antrorse	Cuspidal	0	—	—	Without disc florets	8.4	0.473333	1.525	Flat	Mix with disc florets	Yellow-green	Tubular	Scattered-tubiform form	12.2	10	0.5	Braight	Flat	Weak	Medium	Acute	Flat	Medium	3	Antrorse	Medium	Deep	Medium	Non-lapped (narrow)	No	Yes	Both-sides	Double-stomiums	Medium
Tangyufenfeiwu	0574321364433894524	64	0.73	Straight	Strong	Obvious	10.6	5.89	16	334.5	13.1	1	Antrorse	Incurved	Aclinic	Cuspidal	40	1.11	1.55	Concentrative	7.15	0.49	1.535	Flat	Normal	White	Tubular	Tubiform-pan form	16.1	11.45	0.285	Dark	Slightly rugate	Strong	Soft	Cuspidal	Concave	More	5.25	Antrorse	Round	Deep	Shallow	Non-lapped (narrow)	Yes	Mixed	Mixed	Multiple-stomiums	Medium
Shierjinchai	2159601623379737724	56.75	0.72	Straight	Strong	Unconspicuous	4.8	3.325	15.5	297.5	12.8	0.4	Antrorse	Incurved	Aclinic	Cuspidal	295	1.275	2.85	Concentrative	8.4	0.6	1.5	Flat	Normal	Yellow	Spoon	Scattered-reflexed form	12.45	8	0.475	Dark	Slightly rugate	Strong	Soft	Cuspidal	Convex	More	3.9	Antrorse	Sharp	Medium	Shallow	Non-lapped (narrow)	Yes	Yes	Mixed	Double-stomiums	Medium
Hukoutengyu	2148322833504664700	33.12	0.812	Bent	Strong	Obvious	7.33333	5.52	13	258	7.05	0.2	Decurrent	Incurved	Antrorse	Round	0	—	—	Without disc florets	3.68	0.473333	1.525	Flat	Normal	Yellow	Spoon	Scattered-reflexed form	10.8	8.2	0.5	Dark	Slightly rugate	Medium	Medium	Cuspidal	Flat	Medium	3	Antrorse	Medium	Medium	Shallow	Non-lapped (narrow)	Yes	Yes	Both-sides	Multiple-stomiums	Medium
Ruiyunzhuiyu	1151309676160154750	37.3333	0.716667	Straight	Strong	Obvious	4.9	6.01667	15.3333	357.333	14.9333	0.833333	Antrorse	Incurved	Aclinic	Round	16	0.833333	0.666667	Concentrative	4.26667	0.46	1.56667	Flat	Normal	Yellow	Flat	Reflexed form	12.6333	9.3	0.523333	Braight	Slightly rugate	Weak	Soft	Cuspidal	Flat	Medium	2.9	Antrorse	Sharp	Deep	Shallow	Non-lapped (narrow)	Yes	Mixed	Mixed	Multiple-stomiums	Medium
Nijinhudie	0998196084921072766	39.1	0.795	Straight	Strong	Obvious	6.025	5.715	17.825	—	—	—	Decurrent	Antrorse	Antrorse	Round	0	—	—	Without disc florets	4.375	0.6125	1.56667	Flat	Normal	Dark-red	Spoon	Sparrow-tongue-like form	11.75	10.1	0.6	Medium	Slightly rugate	Weak	Soft	Cuspidal	Flat	Less	3.775	Antrorse	Round	Medium	Shallow	Non-lapped (wide)	Yes	Yes	Both-sides	Multiple-stomiums	Medium
Siyunzhuiyu	0574848923856796798	43.9333	0.803333	Bent	Strong	Obvious	6.4	7.7	16.9667	332	8.03333	1.7	Antrorse	Antrorse	Antrorse	Round	21	0.8	0.7	Dispersive	7.43333	0.516667	1.7	Flat	Mix with disc florets	White	Spoon	Scattered-reflexed form	14.3667	10.6333	0.533333	Medium	Slightly rugate	Medium	Soft	Cuspidal	Flat	Medium	3.93333	Decurrent	Sharp	Medium	Shallow	Non-lapped (wide)	Yes	Yes	Both-sides	Multiple-stomiums	Medium
Jinzhong	0131297343269108860	46.34	0.866	Straight	Strong	Obvious	5.5	5.808	14.24	501.5	5.3	1.08	Antrorse	Antrorse	Antrorse	Round	77.5	1.1	0.55	Dispersive	4.86	0.482	1.7	Flat	Normal	Yellow	Spoon	Spherical-spoon form	10.975	6.825	0.3	Medium	Slightly rugate	Medium	Medium	Round	Flat	Less	3.62	Aclinic	Round	Shallow	Shallow	Lapped	Yes	Yes	Both-sides	Double-stomiums	Small
Sayuhuaqing	0286108580466654460	33.12	0.57	Straight	Strong	Obvious	4.94	4.262	14.66	383	7.04	1.28	Decurrent	Antrorse	Antrorse	Round	40	1.15	3.6	Concentrative	3.68	0.33	1.7	Flat	Normal	Purple	Flat	Lotus-like form	11.42	9.2	0.415	Medium	Rugate	Medium	Hard	Cuspidal	Flat	Less	2.42	Antrorse	Round	Deep	Medium	Non-lapped (wide)	Yes	Yes	Both-sides	Multiple-stomiums	Small
Fengongge	1438942124144852092	57.5333	0.323333	Straight	Strong	Obvious	7.73333	3.84333	10.4667	442	4.6	0.866667	Antrorse	Antrorse	Antrorse	Cuspidal	44.5	1.1	0.55	Concentrative	5.03333	0.21	1.6	Flat	Normal	Red	Flat	Peony-like form	10.3667	7.3	0.36	Dark	Flat	Weak	Medium	Cuspidal	Concave	Medium	2.73333	Decurrent	Medium	Shallow	Shallow	Non-lapped (wide)	No	Yes	Both-sides	Multiple-stomiums	Medium
Hongxianxianlu	0574866722201271420	60.8	0.5175	Straight	Strong	Obvious	6.1	2.655	17.05	346	7.525	1.2	Nodding	Antrorse	Antrorse	Cuspidal	120	1.21	2.2	Concentrative	6.1	0.375	1.58	Flat	Normal	Red	Flat	Lotus-like form	13.625	10.4	0.37	Medium	Flat	Weak	Medium	Cuspidal	Convex	Less	4	Decurrent	Round	Medium	Medium	Non-lapped (wide)	Yes	Yes	Both-sides	Multiple-stomiums	Medium
Lingshuangzhishi	0574761169085004924	42.02	0.466	Straight	Strong	Obvious	8	4.682	14.6	347	7.08	0.62	Decurrent	Antrorse	Inverted	Cuspidal	9.33333	0.9	1.15	Dispersive	3.66	0.36	2	Flat	Normal	White	Tubular	Tubiform-pan form	10.94	10.14	0.383333	Braight	Rugate	Medium	Medium	Round	Flat	Less	3.24	Decurrent	Sharp	Shallow	Shallow	Non-lapped (wide)	Yes	No	—	Without stomium	—
Luoshimaoci	0140263306819533884	79.08	0.526	Bent	Strong	Obvious	13.32	4.086	15.76	363.667	6.94	0.36	Antrorse	Antrorse	Antrorse	Cuspidal	245.667	1.14	2.4	Concentrative	9.72	0.248	1.68333	Flat	Normal	Brown	Peculiar	Aristate form	12.78	10.28	0.256667	Medium	Slightly rugate	Medium	Soft	Cuspidal	Flat	More	4.8	Antrorse	Round	Deep	Medium	Non-lapped (wide)	Yes	Yes	Both-sides	Multiple-stomiums	Medium
Baili	0277664331166907516	49.65	0.518333	Straight	Strong	Obvious	7.33333	7.61833	16.3833	342	6.18333	1.31667	Aclinic	Inverted	Antrorse	Round	50.3333	0.966667	1.15	Concentrative	6.78333	0.333333	1.26667	Flat	Normal	White	Flat	Stacked-spherical form	12.7667	8.28333	0.516667	Medium	Slightly rugate	Medium	Soft	Cuspidal	Flat	Medium	4.45	Aclinic	Sharp	Deep	Shallow	Lapped	Yes	Yes	Both-sides	Multiple-stomiums	Small
Tangyujinhua	0565876909108296828	45.18	0.812	Straight	Strong	Obvious	6.8	5.566	14.1	201	6.2	0.98	Decurrent	Antrorse	Antrorse	Jugged	0	—	—	Without disc florets	4.64	0.578	2	Flat	Normal	Yellow	Flat	Reflexed form	15.04	10.1	0.5	Medium	Slightly rugate	Medium	Medium	Acute	Convex	Less	3.86	Antrorse	Round	Medium	Shallow	Non-lapped (wide)	No	Yes	Both-sides	Multiple-stomiums	Small
Tangyuqiuqiu	0574885152978107516	59.8667	0.543333	Bent	Strong	Obvious	7.86667	5.97	21.1	223	8.6	0.333333	Nodding	Incurved	Inverted	Cuspidal	84.6667	1.24	1.65	Dispersive	6.73333	0.356667	1.18333	Flat	Normal	Pink	Tubular	Upswept-bead form	13.9333	10.5	0.443333	Dark	Flat	Weak	Soft	Cuspidal	Flat	Medium	4.4	Antrorse	Round	Medium	Shallow	Non-lapped (wide)	No	Yes	Both-sides	Double-stomiums	Small
Qiucuiliudan	0277646738979290236	32.7	0.562	Bent	Strong	Obvious	5.1	4.956	13.16	629	5.9	0.633333	Decurrent	Inverted	Antrorse	Cuspidal	237	1.05	2.83333	Dispersive	8.6	0.542	1.64	Flat	Normal	Yellow	Flat	Flat-pan form	9.06	5.6	0.326667	Medium	Flat	Weak	Soft	Cuspidal	Concave	Medium	1.22	Decurrent	Round	Shallow	Shallow	Non-lapped (wide)	No	Yes	Both-sides	Double-stomiums	Small
Songlinxizhao	1439568704305626236	102.85	0.505	Straight	Strong	Obvious	10.35	5.365	13	85	7.05	0.2	Aclinic	Inverted	Antrorse	Jugged	230	0.966667	1.15	Concentrative	9	0.385	2	Round	Normal	White	Tubular	Acicular form	6.1	4.45	0.5	Medium	Flat	Weak	Soft	Round	Flat	Medium	2.45	Antrorse	Sharp	Shallow	Medium	Non-lapped (wide)	Yes	Yes	Both-sides	Double-stomiums	Small
Fenzichiguan	0140269976635309116	46.34	0.718	Straight	Strong	Obvious	9.32	5.916	15.84	248	6.744	1.084	Decurrent	Antrorse	Antrorse	Cuspidal	190	0.966667	2.6	Concentrative	5.24	0.736	1.8	Flat	Normal	Red	Spoon	Lotus-set-like form	14.82	9.8	0.453333	Medium	Slightly rugate	Medium	Medium	Cuspidal	Flat	Less	2.3	Antrorse	Round	Deep	Shallow	Non-lapped (wide)	Yes	Yes	Both-sides	Multiple-stomiums	Medium
Taohuachunshui	0132986742624943132	72.52	0.762	Bent	Weak	Obvious	10.74	6.786	17.64	216	14.14	0.102	Nodding	Incurved	Incurved	Cuspidal	0	—	—	Without disc florets	11.4	0.612	2	Flat	Normal	Red	Tubular	Fluttered form	15.6	11.46	0.37	Medium	Slightly rugate	Medium	Soft	Acute	Convex	Medium	3.8	Decurrent	Round	Deep	Shallow	Non-lapped (wide)	No	Yes	Both-sides	Double-stomiums	Big
Yunxiahuancai	0133531550905007228	57.54	0.704	Bent	Strong	Obvious	10.18	6.108	12.86	252	4.32	0.62	Antrorse	Antrorse	Antrorse	Round	145.667	2.73333	2.83333	Concentrative	7.76	0.656	1.65	Flat	Normal	Pink	Tubular	Tubiform-pan form	16.9	11.56	0.46	Medium	Slightly rugate	Medium	Soft	Cuspidal	Flat	Medium	2.34	Decurrent	Round	Deep	Medium	Lapped	No	Yes	Both-sides	Multiple-stomiums	Small
Hedongshizi	0574321364432321596	52.6	0.81	Straight	Strong	Obvious	6.6	4.615	22.05	240	8.45	0.4	Aclinic	Inverted	Inverted	Jugged	0	—	—	Without disc florets	4.15	0.45	2	Round	Mix with disc florets	Pink	Spoon	Spherical-spoon form	8.75	2.9	0.5	Dark	Rugate	Strong	Medium	Cuspidal	Convex	Less	4.2	Antrorse	Sharp	Medium	Medium	Non-lapped (wide)	No	Yes	Both-sides	Multiple-stomiums	Medium
Wenbixishang	0139700631744019580	65.3333	0.61	Straight	Strong	Obvious	12.6	3.90667	19.3	546	9.1	0.433333	Decurrent	Incurved	Antrorse	Cuspidal	16.5	0.965	0.5	Concentrative	11.4333	0.39	1.325	Flat	Normal	Red	Spoon	Scattered-reflexed form	14.4667	7.56667	0.385	Medium	Slightly rugate	Medium	Medium	Cuspidal	Convex	Medium	5.06667	Antrorse	Medium	Medium	Shallow	Non-lapped (wide)	No	Yes	Mixed	Double-stomiums	Small
Jinliuhai	0995989571244063868	31.82	0.578	Straight	Strong	Obvious	7.5	4.26	12.04	180	5	0.68	Antrorse	Antrorse	Antrorse	Cuspidal	288	1.31667	3.66667	Concentrative	3.46	0.432	2	Round	Normal	Dark-red	Spoon	Lotus-set-like form	10.72	7.5	0.5	Medium	Slightly rugate	Weak	Medium	Cuspidal	Flat	Medium	3.08	Aclinic	Round	Deep	Shallow	Non-lapped (wide)	No	No	—	Without stomium	—
Hongqimao	0575324119038426236	65.25	1.15	Straight	Strong	Obvious	7.15	2.4	17.05	152	6.25	0.9	Decurrent	Incurved	Antrorse	Round	242	1.15	3.7	Concentrative	10.25	0.52	1.82	Flat	Normal	Red	Spoon	Scattered-reflexed form	14.95	10	0.38	Braight	Slightly rugate	Medium	Medium	Cuspidal	Convex	Medium	5.2	Antrorse	Round	Medium	Shallow	Non-lapped (wide)	Yes	Yes	Both-sides	Multiple-stomiums	Big
Hongheyun	2304277562387332156	37.66	0.814	Straight	Strong	Obvious	5.92	3.97	13.46	123	5.22	0.9	Decurrent	Inverted	Inverted	Round	164	1.12333	2.23333	Concentrative	5.76	0.39	1.19333	Flat	Normal	White	Flat	Peony-like form	12.02	9.24	0.378	Medium	Flat	Medium	Hard	Cuspidal	Flat	Medium	2.88	Antrorse	Sharp	Medium	Shallow	Non-lapped (wide)	Yes	Yes	Both-sides	Double-stomiums	Small
Gudufochen	0574286180061805692	70.15	0.715	Bent	Strong	Obvious	5.65	4.115	16.25	990	7.65	0.1	Decurrent	Incurved	Antrorse	Cuspidal	9.5	1.205	3.5	Concentrative	15.65	0.485	1.4	Flat	Normal	Pink	Tubular	Acicular form	16.9	9.65	0.38	Medium	Slightly rugate	Medium	Medium	Acute	Flat	Medium	4.05	Antrorse	Sharp	Deep	Medium	Non-lapped (narrow)	No	Yes	Both-sides	Multiple-stomiums	Big
Chaoqunshang	0574338750459936126	66.3667	0.716667	Bent	Strong	Obvious	8.06667	4.96667	18.8333	424.5	8.1	0.2	Decurrent	Antrorse	Aclinic	Cuspidal	527	3.35	2.7	Dispersive	14.0333	0.436667	1.875	Flat	Normal	Dark-red	Tubular	Tubiform-pan form	12.2333	6.76667	0.51	Medium	Flat	Medium	Medium	Cuspidal	Convex	Medium	4.63333	Antrorse	Round	Shallow	Shallow	Non-lapped (narrow)	Yes	Yes	One-side	Double-stomiums	Medium
Xinxueshi	0130734393323941916	51	0.9025	Straight	Strong	Obvious	6.05	4.9675	15.5	264	5.525	0.825	Antrorse	Antrorse	Antrorse	Round	405.333	1.31667	3.66667	Concentrative	6.15	0.665	2.31667	Flat	Normal	Red	Flat	Lotus-like form	13.475	6.85	0.443333	Medium	Slightly rugate	Medium	Soft	Cuspidal	Flat	Medium	3.875	Antrorse	Medium	Medium	Shallow	Non-lapped (wide)	No	Yes	Both-sides	Double-stomiums	Small
Jintangshi	0572069564618620028	60.4	0.8425	Bent	Strong	Obvious	9.85	6.29	15.2	277	6.8	0.775	Decurrent	Screwy	Screwy	Round	152.333	1.06667	2.6	Concentrative	10.6	0.5975	2.26667	Flat	Normal	Yellow	Flat	Stacked-spherical form	13.275	10.3	0.36	Medium	Slightly rugate	Strong	Medium	Round	Flat	Medium	3.25	Aclinic	Medium	Shallow	Shallow	Non-lapped (wide)	No	Yes	Both-sides	Double-stomiums	Medium
Dahongruyi	1430023983285140604	43.34	0.8	Straight	Weak	Obvious	7.4	5.564	16.9	291	7.2	1.22	Decurrent	Screwy	Screwy	Round	406	1.2	3.5	Concentrative	6.3	0.478	2.15	Flat	Normal	Pink	Flat	Reflexed form	11.48	7.78	0.54	Medium	Slightly rugate	Weak	Medium	Cuspidal	Flat	Medium	3.88	Antrorse	Medium	Shallow	Shallow	Non-lapped (wide)	Yes	Yes	Both-sides	Double-stomiums	Medium
Shuangxiaohanzi	0574901906573360252	58.5	0.696	Bent	Strong	Obvious	6.82	5.112	13.68	437.333	5.98	0.64	Aclinic	Inverted	Antrorse	Round	168.667	1.12333	2.7	Concentrative	10.42	0.504	1.85667	Flat	Normal	White	Flat	Stacked-spherical form	14.24	7.58	0.45	Medium	Slightly rugate	Medium	Medium	Cuspidal	Flat	Less	4.5	Antrorse	Round	Shallow	Shallow	Non-lapped (wide)	Yes	Yes	Both-sides	Double-stomiums	Medium
Laorenfa	1150746674799763456	72.9	0.595	Straight	Strong	Obvious	11.35	6.62	19.85	488	7.6	0.1	Aclinic	Inverted	Antrorse	Cuspidal	5	0.6	5.5	Dispersive	12.075	0.3625	1.4	Flat	Mix with disc florets	White	Tubular	Tubiform-pan form	10.05	4.775	0.456667	Medium	Slightly rugate	Strong	Medium	Acute	Convex	Less	5.275	Antrorse	Round	Medium	Shallow	Non-lapped (narrow)	No	Mixed	Mixed	Multiple-stomiums	Medium
Yangchunbaixue	0574860121103399964	39	0.75	Bent	Strong	Obvious	6.3	3.61	17	378	8	1.1	Aclinic	Inverted	Antrorse	Jugged	0	—	—	Without disc florets	10.7	0.44	2.26667	Flat	Mix with disc florets	White	Flat	Reflexed form	12.8	9.1	0.6	Braight	Slightly rugate	Medium	Medium	Cuspidal	Convex	More	2.1	Antrorse	Round	Deep	Shallow	Lapped	Yes	Mixed	Mixed	Multiple-stomiums	Medium
Sanjiangfeiyan	0132930114821815423	51.2	0.698333	Straight	Strong	Obvious	6.55	6.66667	19.9333	441	7.71667	0.2	Aclinic	Inverted	Antrorse	Cuspidal	0	—	—	Without disc florets	7.68333	0.391667	1.85667	Round	Normal	White	Tubular	Filiform form	11.75	7.01667	0.5	Medium	Slightly rugate	Medium	Medium	Acute	Flat	Medium	4.03333	Antrorse	Medium	Medium	Shallow	Non-lapped (wide)	Yes	Yes	Both-sides	Double-stomiums	Medium
Yichenburan	0283839188460239996	51.2	0.698333	Straight	Strong	Obvious	6.55	6.66667	19.9333	79	7.71667	0.2	Decurrent	Screwy	Screwy	Jugged	167	1.65	2.4	Dispersive	7.68333	0.391667	1.85667	Flat	Normal	White	Flat	Reflexed form	11.75	7.01667	0.5	Medium	Slightly rugate	Medium	Medium	Round	Flat	Medium	4.03333	Antrorse	Medium	Medium	Shallow	Non-lapped (wide)	Yes	Yes	Both-sides	Multiple-stomiums	Medium
Chijinkuilong	1151327474503122044	57.8	0.708	Straight	Strong	Obvious	7.8	5.23	13.25	392	6.875	0.425	Aclinic	Antrorse	Antrorse	Jugged	0	—	—	Without disc florets	4.6	0.426	1.85667	Round	Normal	Red	Spoon	Lotus-set-like form	13.68	10.44	0.5	Medium	Rugate	Strong	Medium	Cuspidal	Convex	More	4	Decurrent	Medium	Medium	Medium	Lapped	No	Yes	Both-sides	Double-stomiums	Big
Yushenghan	0286671530420075647	52.25	0.67	Straight	Strong	Obvious	9.975	3.65	21.625	265	12.65	0.35	Aclinic	Inverted	Inverted	Jugged	0	—	—	Without disc florets	7	0.345	2.31667	Flat	Normal	White	Spoon	Spoon-lotus form	10.7	10.85	0.5	Medium	Slightly rugate	Medium	Hard	Cuspidal	Flat	Less	3.05	Antrorse	Medium	Medium	Shallow	Non-lapped (wide)	No	Yes	Both-sides	Double-stomiums	Medium
Shushuiliuzhou	0284120663443635260	68.6	0.77	Straight	Strong	Obvious	8.54	3.89	19.36	213	14.44	0.28	Decurrent	Inverted	Nodding	Jugged	0	—	—	Without disc florets	11.1	0.442	2.31667	Flat	Normal	White	Tubular	Tubiform-pan form	13.8	10.14	0.5	Medium	Slightly rugate	Medium	Hard	Cuspidal	Convex	Medium	3.06	Antrorse	Round	Medium	Shallow	Lapped	Yes	Yes	Both-sides	Double-stomiums	Very big
Hongtuogui	0574895305475488796	47.8	0.418	Bent	Strong	Obvious	7.2	2.794	11	39	5.4	1.4	Aclinic	Antrorse	Inverted	Jugged	307	2.45	5.5	Concentrative	6.18	0.418	1.05	Flat	Normal	Red	Anemone	Flat-anemone form	15.12	14.52	0.796667	Medium	Rugate	Strong	Medium	Round	Concave	Medium	3.26	Decurrent	Medium	Medium	Shallow	Non-lapped (narrow)	Yes	Yes	Both-sides	Multiple-stomiums	Medium
Pengzeziyan	0574901906573360252	55.4	0.87	Straight	Strong	Unconspicuous	7.1	5.118	12.2	324.667	7.12	1.38	Aclinic	Antrorse	Antrorse	Jugged	60	0.916667	1.66667	Concentrative	5.08	0.606	1.83333	Flat	Normal	Pink	Flat	Peony-like form	10.32	7.475	0.643333	Dark	Slightly rugate	Weak	Hard	Cuspidal	Concave	More	2.14	Aclinic	Medium	Medium	Shallow	Lapped	No	Yes	Both-sides	Multiple-stomiums	Big
Zishuai	0574339523654712380	55.075	0.7025	Straight	Strong	Obvious	2.775	0.565	16	315	7.9	0.975	Decurrent	Antrorse	Antrorse	Jugged	0	—	—	Without disc florets	6.725	0.565	1.83333	Flat	Normal	Red	Spoon	Spherical-spoon form	10.45	7.015	0.5	Medium	Rugate	Medium	Soft	Round	Flat	Medium	14.975	Aclinic	Medium	Deep	Shallow	Non-lapped (narrow)	Yes	Yes	Both-sides	Multiple-stomiums	Small
Fengziruhua	0286117170402819196	77.5	0.776	Bent	Strong	Obvious	11.12	3.834	19.52	470	15.32	0.2	Nodding	Incurved	Incurved	Cuspidal	77.3333	1.65	2.4	Dispersive	10.34	0.446	1.66667	Round	Normal	Pink	Tubular	Fluttered form	15.54	10.28	0.643333	Medium	Flat	Strong	Soft	Cuspidal	Convex	Medium	3.24	Aclinic	Medium	Medium	Shallow	Non-lapped (narrow)	Yes	Mixed	Mixed	Multiple-stomiums	Medium
Guangfengjirun	1151362658875208956	60	0.37	Straight	Strong	Obvious	7.6	5.61	16.3	250	8.3	1	Decurrent	Nodding	Nodding	Jugged	0	—	—	Without disc florets	3.85	0.46	1.83333	Round	Normal	White	Flat	Reflexed form	13.1	8.65	0.5	Medium	Slightly rugate	Medium	Soft	Cuspidal	Convex	More	2.7	Aclinic	Sharp	Deep	Shallow	Non-lapped (narrow)	Yes	Yes	Both-sides	Double-stomiums	Medium
Yulongxishui	1149110859061525532	67.05	0.706667	Straight	Strong	Obvious	7.625	3.85	12.825	267	7.25	1.075	Decurrent	Inverted	Antrorse	Round	0	—	—	Without disc florets	7.525	0.335	1.83333	Round	Normal	White	Flat	Lotus-like form	9.175	7.915	0.5	Braight	Flat	Weak	Medium	Round	Concave	More	1.625	Aclinic	Round	Deep	Shallow	Non-lapped (wide)	Yes	Yes	Both-sides	Double-stomiums	Medium
Huanglihuange	4609564222742330494	59.4	0.728	Bent	Strong	Obvious	8.62	7.66	19.52	326.667	9.92	1.24	Aclinic	Antrorse	Screwy	Jugged	183	0.933333	2.75	Concentrative	8.74	0.408	1.96667	Round	Normal	Yellow-green	Flat	Peony-like form	12.88	9.28	0.483333	Medium	Slightly rugate	Strong	Soft	Cuspidal	Convex	Medium	3.8	Aclinic	Round	Medium	Shallow	Non-lapped (wide)	No	Yes	Both-sides	Double-stomiums	Medium
Taohuashan	0574901906640531456	61.5	0.68	Straight	Strong	Obvious	10.15	9.65	21.5	256	10.5	0.35	Aclinic	Antrorse	Antrorse	Cuspidal	0	—	—	Without disc florets	6.35	0.33	1.9	Flat	Normal	Pink	Tubular	Tubiform-pan form	10.45	6.55	0.5	Dark	Flat	Weak	Hard	Acute	Flat	Medium	2.9	Aclinic	Medium	Deep	Shallow	Non-lapped (narrow)	Yes	Mixed	Mixed	Multiple-stomiums	Medium
Jinmianfeituo	0574303772247850108	31.5	0.65	Straight	Strong	Obvious	4.425	4.985	13.925	247	6.225	1.125	Decurrent	Screwy	Antrorse	Jugged	103	1	2.5	Concentrative	5.675	0.45	1.9	Flat	Normal	Yellow	Flat	Reflexed form	8.5	6.175	0.35	Braight	Slightly rugate	Weak	Hard	Cuspidal	Flat	Medium	1.425	Antrorse	Round	Deep	Shallow	Non-lapped (narrow)	Yes	Yes	Both-sides	Double-stomiums	Medium
Xingyanghuakai	0286073396094565502	55.625	0.815	Straight	Strong	Obvious	8.175	5.2	15.4	487.667	8.125	0.7	Decurrent	Antrorse	Nodding	Jugged	306	1.03333	0.4	Dispersive	6.975	0.355	1.95	Flat	Normal	Yellow	Flat	Reflexed form	13.8333	9.65	0.66	Dark	Slightly rugate	Medium	Medium	Cuspidal	Flat	Medium	3.275	Aclinic	Medium	Medium	Shallow	Non-lapped (wide)	Yes	Yes	Both-sides	Multiple-stomiums	Very big
Binxueshijie	1727820108617219197	61.6	0.6	Bent	Strong	Obvious	11.6667	5.32667	15.7333	125	8.63333	0.566667	Aclinic	Antrorse	Nodding	Jugged	0	—	—	Without disc florets	7.33333	0.393333	1.95	Round	Normal	White	Spoon	Spherical-spoon form	11.3333	8.3	0.48	Medium	Flat	Medium	Medium	Acute	Flat	Less	3	Aclinic	Medium	Shallow	Shallow	Non-lapped (narrow)	No	Mixed	Mixed	Multiple-stomiums	Medium
Zishiba	0286161357026360444	45.16	0.576	Bent	Strong	Obvious	7.48	5.048	17.92	46.5	9.28	1.96	Decurrent	Antrorse	Antrorse	Jugged	205.5	1.075	2.75	Concentrative	5.22	0.308	1.6	Flat	Normal	Dark-red	Flat	Single form	10.6	6.7	0.66	Braight	Slightly rugate	Medium	Medium	Acute	Convex	Less	2.04	Aclinic	Sharp	Deep	Medium	Non-lapped (narrow)	Yes	Yes	Both-sides	Double-stomiums	Medium
*Huangjingyishou	0286102803997325340	77	0.585	Bent	Strong	Unconspicuous	11.6	3.76	16.125	416	9.1	0.375	Decurrent	Antrorse	Antrorse	Jugged	32	0.85	0.4	Dispersive	10.275	0.395	1.35	Round	Normal	Yellow	Spoon	Scattered-reflexed form	9.175	5.725	0.39	Medium	Slightly rugate	Medium	Medium	Cuspidal	Convex	Medium	4.775	Aclinic	Sharp	Medium	Shallow	Non-lapped (narrow)	No	Mixed	Mixed	Multiple-stomiums	Medium
*Haitianyise	0574340053011001596	42.25	0.785	Straight	Strong	Obvious	6.075	6.265	15.325	352.667	7.45	1.05	Decurrent	Inverted	Inverted	Jugged	54	1	1.9	Concentrative	5.45	0.425	1.51667	Round	Normal	White	Flat	Stacked-spherical form	14	9.525	0.566667	Medium	Rugate	Medium	Medium	Round	Concave	Less	2.075	Antrorse	Medium	Medium	Shallow	Non-lapped (narrow)	Yes	Mixed	Mixed	Multiple-stomiums	Medium
*Yinfaxiunv	0286671530421648508	49	0.5	Bent	Strong	Obvious	11.2	5	13.5	256	8.8	0.2	Decurrent	Inverted	Antrorse	Jugged	0	—	—	Without disc florets	8.125	0.473333	1.35	Flat	Mix with disc florets	White	Tubular	Tubiform-spherical form	10.1	5.9	0.5	Medium	Slightly rugate	Weak	Medium	Cuspidal	Flat	More	2	Aclinic	Sharp	Shallow	Shallow	Non-lapped (narrow)	No	Yes	Both-sides	Double-stomiums	Small
*Tangyuaohan	0574866722199698686	54	0.87	Straight	Strong	Obvious	7.64	4.0575	17	256	10.64	0.74	Antrorse	Antrorse	Antrorse	Jugged	0	—	—	Without disc florets	9.68	0.48	1.35	Flat	Normal	Pink	Flat	Flat-pan form	12.18	8.88	0.466667	Medium	Slightly rugate	Medium	Medium	Round	Convex	Medium	4.14	Aclinic	Medium	Medium	Shallow	Lapped	Yes	Yes	Both-sides	Double-stomiums	Medium
*Baihetengkong	0286117373340023868	81.25	0.7775	Bent	Strong	Obvious	11.225	6.98	22	417	14.675	0.6	Antrorse	Inverted	Inverted	Jugged	18	1.1	3	Concentrative	11.78	0.54	2.4	Flat	Normal	White	Tubular	Tubiform-pan form	13.8	10.75	0.46	Medium	Flat	Medium	Soft	Round	Flat	Less	3.2	Antrorse	Medium	Medium	Shallow	Non-lapped (narrow)	No	Yes	Both-sides	Double-stomiums	Medium
*Lameihuangli	1151353862782186558	83.5	0.625	Straight	Strong	Obvious	10.425	5	15.25	216	9.35	0.75	Antrorse	Inverted	Antrorse	Cuspidal	0	—	—	Without disc florets	16.325	0.3425	1	Round	Normal	Yellow	Spoon	Scattered-reflexed form	12.1	8.6	0.5	Medium	Slightly rugate	Strong	Medium	Cuspidal	Concave	Medium	2.8	Aclinic	Medium	Medium	Shallow	Non-lapped (narrow)	Yes	No	—	Without stomium	—
*Bingfengxuelian	2304284163584294140	56.75	0.5175	Straight	Strong	Obvious	6.55	4.165	12	99	6.1	1.225	Aclinic	Nodding	Antrorse	Cuspidal	202	1.03333	0.4	Concentrative	8.125	0.57	1	Round	Normal	White	Flat	Lotus-like form	14.475	9.125	0.5	Medium	Slightly rugate	Weak	Medium	Cuspidal	Convex	Medium	2.475	Antrorse	Medium	Medium	Shallow	Non-lapped (narrow)	Yes	Yes	Both-sides	Multiple-stomiums	Medium
*Pinghe	2303697295226435838	73.6667	0.673333	Bent	Strong	Obvious	13.7333	6.75	17.3333	302	8.83333	0.233333	Antrorse	Inverted	Inverted	Jugged	0	—	—	Without disc florets	7.3	0.33	1	Flat	Normal	Pink	Tubular	Tubiform-pan form	13.4667	4.6	0.446667	Medium	Slightly rugate	Weak	Soft	Cuspidal	Flat	Medium	4.23333	Antrorse	Medium	Medium	Shallow	Non-lapped (narrow)	Yes	Yes	Both-sides	Multiple-stomiums	Big
*Dpengzhanchi	1727241215745195132	73.2	0.62	Bent	Strong	Obvious	10.26	4.07	9.9	239	5.86	0.42	Antrorse	Inverted	Inverted	Jugged	177	1.1	2.53333	Concentrative	11.16	0.2	1.2	Flat	Normal	Yellow	Spoon	Spoon-lotus form	12.52	9.28	0.65	Medium	Slightly rugate	Medium	Medium	Cuspidal	Flat	Medium	4.34	Aclinic	Medium	Medium	Shallow	Non-lapped (wide)	Yes	Yes	Both-sides	Double-stomiums	Small
*Yuhuchaoyang	0574910702760754300	66.5	0.65	Straight	Strong	Obvious	9.35	5.2	13.5	147	8.85	0.75	Aclinic	Antrorse	Antrorse	Cuspidal	232			Concentrative	5.2	0.335	1.2	Round	Normal	White	Flat	Peony-like form	14.95	11.05	0.5	Medium	Slightly rugate	Medium	Medium	Cuspidal	Flat	Medium	4	Aclinic	Medium	Medium	Shallow	Non-lapped (wide)	Yes	Yes	Both-sides	Double-stomiums	Small
*Yinhuxiao	0139741334880646204	58.2	0.6675	Straight	Strong	Obvious	7.9	2.5925	16.7	95	8.26	0.54	Aclinic	Antrorse	Inverted	Jugged	212			Concentrative	8.4	0.4625	1.2	Flat	Normal	Dark-red	Flat	Lotus-like form	9.64	8.62	0.5	Medium	Slightly rugate	Weak	Medium	Cuspidal	Convex	Medium	3.76	Antrorse	Medium	Medium	Shallow	Non-lapped (narrow)	No	Yes	Both-sides	Multiple-stomiums	Medium
*Fuguichunrong	0574903830819372157	60.25	0.7375	Straight	Strong	Obvious	11.875	3.8825	16.125	241.5	7.375	0.7	Decurrent	Antrorse	Antrorse	Jugged	127.5	1.225	2.2	Concentrative	8.075	0.525	1.75	Flat	Normal	Red	Spoon	Scattered-reflexed form	14.65	10.675	0.71	Braight	Slightly rugate	Weak	Medium	Cuspidal	Concave	Medium	3.55	Antrorse	Medium	Medium	Shallow	Non-lapped (wide)	Yes	Yes	Both-sides	Double-stomiums	Small
*Zuiyangfei	1727832207271654526	64	0.813333	Straight	Strong	Obvious	9.9	2.3	15.3333	470	10.4667	0.733333	Decurrent	Antrorse	Antrorse	Jugged	162.5	0.9	3	Concentrative	10.2333	0.406667	1.35	Flat	Normal	White	Spoon	Scattered-reflexed form	15	10.9667	0.555	Braight	Slightly rugate	Strong	Soft	Cuspidal	Concave	Less	4.66667	Antrorse	Medium	Medium	Shallow	Non-lapped (narrow)	Yes	Mixed	Mixed	Multiple-stomiums	Medium
*Oushihongju	2304240509570251900	55.6667	1.08333	Straight	Strong	Obvious	6.16667	4.31667	15	235	9.23333	0.966667	Decurrent	Antrorse	Antrorse	Round	0	—	—	Without disc florets	8.13333	0.593333	1.35	Round	Normal	Red	Flat	Reflexed form	13.4	9.46667	0.5	Medium	Slightly rugate	Medium	Medium	Round	Flat	Less	3.5	Antrorse	Sharp	Medium	Shallow	Lapped	Yes	Yes	Both-sides	Double-stomiums	Small
*Gugangsong	0574338956619938940	81	0.63	Straight	Strong	Obvious	10.3333	5.11667	14.6667	264	9.33333	0.733333	Aclinic	Antrorse	Antrorse	Jugged	0	—	—	Without disc florets	16.6	0.476667	1.35	Flat	Normal	Pink	Spoon	Spoon-lotus form	10	6	0.5	Medium	Slightly rugate	Weak	Hard	Round	Concave	Medium	2.83333	Aclinic	Medium	Shallow	Shallow	Non-lapped (narrow)	No	Yes	Both-sides	Double-stomiums	Medium
*Luanfengxiyu	0286109401880722558	58.6667	0.72	Straight	Strong	Obvious	8.4	4.38333	16.6667	2530.67	8.83333	0.26	Decurrent	Inverted	Antrorse	Jugged	98.6667	0.833333	1.4	Concentrative	8.63333	0.6	2.13333	Flat	Normal	Pink	Tubular	Fluttered form	15.2333	10.3	0.533333	Medium	Flat	Medium	Medium	Cuspidal	Flat	Less	3.4	Aclinic	Medium	Deep	Shallow	Non-lapped (wide)	No	Yes	Both-sides	Double-stomiums	Small
*Shushanqingtao	0214613936383720572	82.5	0.96	Straight	Strong	Obvious	10.6	3.925	14.5	356	6.25	0.25	Aclinic	Inverted	Antrorse	Cuspidal	0	—	—	Without disc florets	17.85	0.39	2.13333	Round	Normal	Orange	Tubular	Tubiform-pan form	16.7	10.65	0.5	Braight	Slightly rugate	Medium	Medium	Cuspidal	Concave	Medium	5	Aclinic	Round	Medium	Shallow	Non-lapped (wide)	Yes	Yes	Both-sides	Double-stomiums	Small
*Zuiwuyangfei	0574866718972181628	84.8	0.71	Bent	Strong	Obvious	13.225	3.875	14.6	618.5	11.9	1.2	Decurrent	Antrorse	Antrorse	Jugged	153.5	0.95	2.35	Concentrative	13	0.4175	1.45	Flat	Normal	Pink	Flat	Reflexed form	12.825	9.875	0.36	Medium	Flat	Medium	Medium	Cuspidal	Concave	Medium	3.825	Aclinic	Round	Medium	Shallow	Non-lapped (wide)	Yes	Yes	Mixed	Double-stomiums	Medium
*Hongfenquechao	1150793107825491004	62.5	0.66	Straight	Strong	Obvious	5.95	2.625	16	127	6.5	0.35	Aclinic	Inverted	Antrorse	Jugged	0	—	—	Without disc florets	6.4	0.285	2.13333	Round	Normal	Pink	Spoon	Sparrow-tongue-like form	10.1	6.5	0.5	Medium	Slightly rugate	Weak	Soft	Cuspidal	Flat	Medium	3.95	Antrorse	Medium	Medium	Shallow	Non-lapped (narrow)	Yes	Yes	Both-sides	Double-stomiums	Small
*Baixuezhuiyu	0574866722301931772	72.25	0.84	Bent	Strong	Obvious	7.125	7.1025	22.5	558.667	15.325	1.225	Aclinic	Antrorse	Antrorse	Jugged	238	0.8	2.16667	Concentrative	9.875	0.5775	2.1	Flat	Normal	White	Spoon	Scattered-reflexed form	14.45	11.275	0.626667	Medium	Slightly rugate	Medium	Medium	Round	Flat	Less	3.625	Aclinic	Round	Medium	Shallow	Non-lapped (narrow)	No	Yes	Both-sides	Double-stomiums	Medium
*Wanyuelianxiang	0284428526699412604	48	0.61	Bent	Strong	Obvious	10.3333	5.57333	15.3333	281.667	11.9	0.8	Nodding	Incurved	Antrorse	Jugged	189.333	1.06667	2.76667	Concentrative	5.5	0.406667	1.63333	Flat	Normal	Pink	Flat	Reflexed form	13.8667	11	0.87	Dark	Slightly rugate	Strong	Medium	Cuspidal	Concave	Medium	3.33333	Aclinic	Medium	Deep	Medium	Lapped	Yes	Yes	One-side	Double-stomiums	Small
*Xuetianyulou	0286108580466654334	49.5	0.62	Bent	Strong	Obvious	8.3	4.005	22.5	188	6.4	0.94	Decurrent	Inverted	Antrorse	Cuspidal	0	—	—	Without disc florets	9.525	0.476667	1.63333	Flat	Normal	White	Spoon	Peony-like form	8.5	6	0.5	Medium	Slightly rugate	Strong	Medium	Cuspidal	Concave	More	2.2	Aclinic	Medium	Medium	Medium	Non-lapped (narrow)	Yes	No	—	Without stomium	—
*Shenyue	2303696796907994364	50.75	0.65	Bent	Strong	Obvious	9.3	7.81	15.5	414	9.925	0.75	Aclinic	Antrorse	Antrorse	Cuspidal	0	—	—	Without disc florets	7.25	0.465	1.63333	Round	Normal	White	Spoon	Spherical-spoon form	12.5	10.5	0.5	Dark	Rugate	Strong	Hard	Round	Concave	More	2.03333	Antrorse	Medium	Medium	Shallow	Non-lapped (narrow)	No	No	—	Without stomium	—
*Baotuquan	0574903002964425854	63.25	0.5825	Straight	Strong	Obvious	8.75	8.54333	19	314	13.35	0.425	Aclinic	Incurved	Antrorse	Jugged	37	1.18333	2.1	Concentrative	12.25	0.54	1.63333	Flat	Normal	White	Tubular	Upswept-bead form	13.25	8.85	0.606667	Braight	Flat	Weak	Medium	Cuspidal	Flat	Medium	2.75	Antrorse	Medium	Deep	Medium	Lapped	Yes	Yes	One-side	Multiple-stomiums	Big
*Bolinqing	0574866722201271420	49.5	0.73	Straight	Strong	Obvious	6.1	2.3	11.5	1913	10	0.2	Aclinic	Incurved	Antrorse	Jugged	102	1.1	2.1	Concentrative	4.7	0.41	1.6	Flat	Normal	White	Tubular	Filiform form	10.2	8.7	0.37	Braight	Flat	Weak	Soft	Cuspidal	Convex	Medium	3	Antrorse	Medium	Deep	Deep	Non-lapped (wide)	No	Yes	Both-sides	Double-stomiums	Medium
*Aijiaohuang	0574901837852310588	51.9	0.622	Bent	Strong	Obvious	8.56	4.42	10.02	336	6.4	0.94	Aclinic	Inverted	Aclinic	Jugged	0	—	—	Without disc florets	4.36	0.474	1.26667	Flat	Normal	Yellow	Flat	Peony-like form	7.82	6.44	0.45	Braight	Flat	Weak	Soft	Acute	Flat	Less	2.44	Antrorse	Round	Medium	Deep	Lapped	Yes	Yes	Both-sides	Double-stomiums	Medium
*Zhulu	0286108580468227324	39.375	0.575	Straight	Strong	Unconspicuous	5.725	4.005	13.375	1002.5	9.15	0.15	Nodding	Incurved	Antrorse	Jugged	77	0.9	1.4	Concentrative	9.525	0.3525	1.2	Flat	Normal	White	Tubular	Upswept-bead form	9.5	8.675	0.46	Medium	Flat	Weak	Soft	Cuspidal	Flat	Medium	3.45	Decurrent	Round	Medium	Deep	Non-lapped (wide)	No	Yes	Both-sides	Double-stomiums	Medium
*Gushuicailian	0574338956618366014	49.6667	0.683333	Straight	Strong	Obvious	11.9667	5.97667	16.6	807.667	12.3333	0.316667	Aclinic	Antrorse	Antrorse	Jugged	101.333	1.06667	3.05	Concentrative	8.8	0.54	1.43333	Flat	Normal	Pink	Spoon	Lotus-set-like form	13.7333	9.03333	0.376667	Braight	Slightly rugate	Strong	Soft	Cuspidal	Flat	Medium	3.36667	Decurrent	Sharp	Deep	Shallow	Non-lapped (narrow)	Yes	Mixed	Mixed	Multiple-stomiums	Medium
*Fenyusongzhen	0574901906565102716	80	0.54	Straight	Strong	Obvious	14.6667	4.86333	18.1667	247	11.6	0.233333	Aclinic	Inverted	Inverted	Cuspidal	0	—	—	Without disc florets	11.7	0.446667	1.73333	Flat	Mix with disc florets	Pink	Tubular	Tubiform-pan form	11.4667	8.66667	0.55	Medium	Slightly rugate	Medium	Medium	Acute	Flat	Medium	3.46667	Antrorse	Round	Medium	Deep	Non-lapped (wide)	Yes	Yes	Both-sides	Double-stomiums	Big
*Tangyuluhui	0574866722199698556	66.6667	0.6	Straight	Strong	Obvious	9.96667	3.35333	13.5	265	11.2667	0.233333	Aclinic	Inverted	Antrorse	Jugged	331	1.2	2.5	Concentrative	8.1	0.33	1.3	Flat	Mix with disc florets	Yellow	Tubular	Fluttered form	9.7	7.3	0.625	Dark	Flat	Weak	Medium	Cuspidal	Convex	Less	3.23333	Aclinic	Round	Deep	Deep	Non-lapped (wide)	No	Yes	Mixed	Double-stomiums	Small
*Qiuzhihuakui	2304284163483628668	56.5	0.89	Straight	Strong	Obvious	5.25	6.025	17	311	10.4	1.2	Aclinic	Antrorse	Antrorse	Jugged	0	—	—	Without disc florets	8.5	0.475	2.15	Flat	Normal	White	Flat	Peony-like form	9.6	6.3	0.1	Dark	Slightly rugate	Medium	Medium	Round	Concave	More	1.5	Antrorse	Sharp	Medium	Shallow	Non-lapped (narrow)	No	Mixed	Mixed	Multiple-stomiums	Medium
*Xishanhongri	2303721213528636540	75	0.5	Straight	Strong	Obvious	16.7	4.8	13.5	57.5	7.15	0.55	Aclinic	Antrorse	Antrorse	Jugged	34	1.15	0.8	Concentrative	9.5	0.295	1.15	Flat	Normal	Yellow	Flat	Single form	11.95	10.35	0.34	Medium	Flat	Weak	Medium	Round	Concave	Medium	3.5	Antrorse	Round	Deep	Medium	Lapped	Yes	No	—	Without stomium	—
*Posuonufang	2304248979111542012	70	0.585	Straight	Weak	Obvious	12.25	5.905	21	280	12	0.3	Aclinic	Inverted	Antrorse	Cuspidal	115	1.15	1.55	Concentrative	13.5	0.37	2.13333	Flat	Normal	Pink	Tubular	Tubiform-pan form	12.1	9.1	0.1	Medium	Slightly rugate	Medium	Medium	Cuspidal	Convex	Medium	4.5	Antrorse	Sharp	Medium	Shallow	Non-lapped (narrow)	No	Yes	One-side	Double-stomiums	Small
*Baihuayan	4609810513346559100	49	0.5	Straight	Strong	Obvious	11.6	7.31	13.5	65	9.8	0.1	Aclinic	Inverted	Inverted	Cuspidal	0	—	—	Without disc florets	9.5	0.476667	2.15	Flat	Normal	White	Tubular	Filiform form	8.6	6	0.83	Dark	Flat	Medium	Hard	Cuspidal	Convex	More	5.3	Aclinic	Medium	Medium	Shallow	Non-lapped (narrow)	No	No	—	Without stomium	—
*Muyunfeihong	0284420279020027004	45	0.415	Straight	Strong	Obvious	11.5	4.925	12	173.5	8.7	0.8	Aclinic	Incurved	Screwy	Cuspidal	209	1	2.45	Concentrative	5.25	0.265	1.15	Flat	Normal	Pink	Flat	Flat-pan form	9.3	7.5	0.54	Medium	Slightly rugate	Medium	Soft	Cuspidal	Concave	Medium	3.5	Antrorse	Round	Medium	Shallow	Non-lapped (narrow)	Yes	Yes	One-side	Multiple-stomiums	Medium
*Taohualiushui	0284402138420345918	57.5	0.585	Straight	Strong	Obvious	6.75	8.225	19	216	11.75	0.3	Aclinic	Inverted	Antrorse	Cuspidal	0	—	—	Without disc florets	8.5	0.335	2.13333	Flat	Normal	Pink	Tubular	Tubiform-pan form	14.55	8.55	0.1	Medium	Rugate	Strong	Medium	Cuspidal	Convex	Medium	4	Antrorse	Round	Medium	Shallow	Non-lapped (narrow)	No	No	—	Without stomium	—
*Zhufengshuyu	0574338956618366974	67	0.53	Straight	Strong	Obvious	12	10.15	20.5	225	15.75	0.2	Aclinic	Incurved	Inverted	Cuspidal	0	—	—	Without disc florets	8.5	0.335	2.13333	Round	Mix with disc florets	Yellow	Tubular	Upswept-bead form	13.25	8.5	0.1	Braight	Slightly rugate	Medium	Medium	Cuspidal	Convex	Medium	5.5	Antrorse	Medium	Deep	Shallow	Non-lapped (narrow)	No	Yes	One-side	Double-stomiums	Medium
*Maitanweng	0286636892582575164	33.5	0.45	Straight	Strong	Obvious	5.9	3.305	12	338	4.65	0.75	Aclinic	Inverted	Antrorse	Round	0	—	—	Without disc florets	3.25	0.255	2.15	Flat	Normal	Dark-red	Flat	Reflexed form	10.65	8.95	0.83	Medium	Flat	Weak	Soft	Cuspidal	Convex	Medium	3.5	Antrorse	Medium	Deep	Medium	Non-lapped (narrow)	No	Yes	Both-sides	Multiple-stomiums	Big
*Yingjingqionghua	0286636346041302140	43	0.52	Straight	Strong	Obvious	7	4.81	20	436	17.5	0.4	Aclinic	Inverted	Antrorse	Jugged	97	1.4	1.66667	Concentrative	6	0.36	1.7	Flat	Normal	Yellow-green	Tubular	Upswept-bead form	7.4	5.8	0.85	Medium	Flat	Weak	Soft	Cuspidal	Concave	Medium	3	Aclinic	Sharp	Medium	Shallow	Lapped	No	Yes	Both-sides	Double-stomiums	Small
*Liyun	0574338956619938940	51.1667	0.613333	Straight	Strong	Obvious	13.8667	6.19	15	350	10.8	1.1	Aclinic	Antrorse	Antrorse	Round	0	—	—	Without disc florets	11.9667	0.52	1.63333	Flat	Normal	Purple	Tubular	Upswept-bead form	15.7	12	0.85	Medium	Slightly rugate	Medium	Medium	Cuspidal	Concave	More	2.83333	Aclinic	Medium	Deep	Shallow	Non-lapped (narrow)	No	Yes	Mixed	Double-stomiums	Big
*Jinjiduli	1727823411178634300	55	0.536667	Bent	Strong	Obvious	8.86667	4.9	13.4667	192.667	8.93333	0.333333	Aclinic	Inverted	Antrorse	Jugged	315.333	1.16667	3.1	Concentrative	14.3	0.426667	1.4	Flat	Normal	Yellow	Flat	Reflexed form	12.5	10.4333	0.48	Braight	Flat	Weak	Medium	Cuspidal	Concave	More	1.86667	Antrorse	Sharp	Medium	Shallow	Non-lapped (narrow)	No	Yes	Both-sides	Double-stomiums	Small
*Suejinyu	0284384546234301500	46.25	0.6175	Straight	Strong	Obvious	6.975	6.3225	15.25	1051.25	10.35	0.375	Aclinic	Inverted	Antrorse	Jugged	20.75	1.175	2.7	Concentrative	6.325	0.5	2.475	Flat	Normal	White	Tubular	Straight-tubiform form	10.05	8.2	0.3475	Medium	Slightly rugate	Medium	Medium	Cuspidal	Flat	More	2.725	Antrorse	Sharp	Medium	Shallow	Non-lapped (narrow)	No	Yes	Both-sides	Multiple-stomiums	Small
*Huangtanzhua	2304284163482057982	77.5	0.705	Straight	Strong	Obvious	8.1	4.09	24.5	413	13.5	0.45	Aclinic	Inverted	Antrorse	Cuspidal	0	—	—	Without disc florets	12.5	0.425	2.2	Flat	Normal	Yellow	Tubular	Tubiform-pan form	13.95	9.65	0.85	Medium	Slightly rugate	Medium	Hard	Cuspidal	Convex	More	4.9	Antrorse	Medium	Medium	Shallow	Non-lapped (narrow)	Yes	Yes	Both-sides	Double-stomiums	Big
*Lijiangchunse	2304284163483630718	80	0.7	Bent	Strong	Obvious	21.5	4.61	18	356	10.5	0.3	Aclinic	Inverted	Antrorse	Cuspidal	0	—	—	Without disc florets	7.5	0.425	2.475	Round	Normal	Red	Spoon	Sparrow-tongue-like form	14.65	11.3	0.85	Dark	Rugate	Strong	Medium	Acute	Convex	More	4.25	Antrorse	Round	Deep	Shallow	Non-lapped (wide)	Yes	Yes	Both-sides	Double-stomiums	Big
*Fengxian	0286108580466654268	79	0.925	Straight	Strong	Obvious	5.9	3.3	11.25	378	6.15	1.1	Aclinic	Inverted	Antrorse	Round	0	—	—	Without disc florets	3.9	0.5	2.2	Flat	Normal	Dark-red	Spoon	Spherical-spoon form	12.55	8.9	0.6	Medium	Flat	Medium	Soft	Cuspidal	Concave	Medium	3.95	Aclinic	Medium	Deep	Medium	Non-lapped (narrow)	Yes	Mixed	Mixed	Multiple-stomiums	Medium
*Taohuayushui	0574901906573360894	62	0.76	Bent	Strong	Obvious	9.75	6.09	16	555.5	6.9	0.65	Aclinic	Inverted	Inverted	Jugged	21	1.15	1.05	Concentrative	6.25	0.535	2.2	Flat	Normal	Red	Flat	Lotus-like form	16.3	10.75	0.38	Medium	Slightly rugate	Medium	Medium	Cuspidal	Flat	Medium	5.25	Antrorse	Round	Medium	Shallow	Non-lapped (wide)	Yes	Yes	Both-sides	Double-stomiums	Small
*Wucaibinfeng	0574303772246277244	87.1667	0.576667	Bent	Weak	Obvious	14.3333	5.75	19.5	253	16.25	0.316667	Aclinic	Inverted	Antrorse	Cuspidal	0	—	—	Without disc florets	12.3333	0.37	1.3	Flat	Normal	Yellow	Spoon	Scattered-reflexed form	17.2	14.1333	0.9	Dark	Flat	Weak	Soft	Cuspidal	Concave	More	6	Antrorse	Medium	Deep	Shallow	Non-lapped (narrow)	No	Yes	Both-sides	Multiple-stomiums	Big
*Tangyulingxian	0574866718810632204	47.6	0.87	Straight	Strong	Obvious	11.3	2.17	17.9	452	11.9	0.5	Decurrent	Incurved	Screwy	Jugged	28	1.1	3	Concentrative	2.2	0.61	1.3	Flat	Normal	Yellow	Spoon	Scattered-reflexed form	16.1	12.5	0.87	Medium	Slightly rugate	Medium	Medium	Cuspidal	Flat	More	2.7	Antrorse	Medium	Deep	Shallow	Non-lapped (narrow)	No	Yes	Both-sides	Multiple-stomiums	Big
*Huxu	4609546630556286076	59.85	0.6575	Bent	Strong	Obvious	8.95	4.4075	18.45	3086.33	8.4	0.2	Decurrent	Inverted	Antrorse	Jugged	1249.67	0.733333	4.16667	Concentrative	11.175	0.455	2.4	Flat	Normal	Yellow	Tubular	Fluttered form	9.15	6.275	0.45	Medium	Flat	Weak	Medium	Cuspidal	Flat	More	2.75	Antrorse	Sharp	Medium	Shallow	Non-lapped (narrow)	No	Yes	Both-sides	Double-stomiums	Medium
*Xiantanqiushui	0286671530421648508	49.9	0.81	Bent	Strong	Obvious	10.9	5.13	17.1	498	6.5	0.9	Aclinic	Antrorse	Antrorse	Jugged	126	1	3	Concentrative	8.6	0.89	2.4	Flat	Normal	Pink	Spoon	Spoon-lotus form	12.4	8.5	0.69	Medium	Flat	Weak	Soft	Cuspidal	Flat	More	2.5	Aclinic	Round	Deep	Medium	Non-lapped (narrow)	Yes	Yes	Both-sides	Multiple-stomiums	Medium
*Ziluoyi	0574901906672450686	47.5	0.61	Bent	Strong	Obvious	10.6	2.35	12.1	313	7.1	0.9	Aclinic	Screwy	Screwy	Jugged	38	1.1	2.7	Concentrative	8.7	0.32	1.3	Flat	Normal	Pink	Flat	Reflexed form	13.3	11.5	0.53	Medium	Flat	Weak	Soft	Cuspidal	Concave	More	3.7	Aclinic	Round	Medium	Shallow	Non-lapped (narrow)	No	Yes	Both-sides	Multiple-stomiums	Medium
*Yucunxizhao	0574901906674023486	50.5	0.79	Bent	Strong	Obvious	7.25	3.885	21	942	10.25	0.65	Decurrent	Antrorse	Antrorse	Jugged	70	1.075	1.2	Concentrative	9.9	0.47	2.25	Round	Normal	Brown	Spoon	Scattered-reflexed form	12.6	9.75	0.77	Dark	Rugate	Medium	Medium	Round	Convex	More	3.75	Aclinic	Medium	Medium	Shallow	Non-lapped (narrow)	Yes	Yes	Both-sides	Double-stomiums	Big
*Lvxinhuang	1151344805769903228	64.1	0.79	Straight	Strong	Obvious	9.85	4.355	10.3	31	5.3	0.65	Aclinic	Inverted	Inverted	Jugged	279.5	3.9	6.6	Concentrative	6.15	0.53	1.8	Flat	Normal	Pink	Anemone	Flat-anemone form	9.3	8.4	0.34	Dark	Flat	Weak	Medium	Cuspidal	Flat	More	2.4	Antrorse	Medium	Deep	Medium	Non-lapped (narrow)	Yes	Yes	Both-sides	Multiple-stomiums	Medium
*Cuiwu	0574286180061805692	81.4	0.825	Straight	Strong	Obvious	9.1	5.145	15.35	251	7.5	0.35	Aclinic	Inverted	Antrorse	Jugged	0	—	—	Without disc florets	12.7	0.76	1.45	Flat	Normal	White	Tubular	Tubiform-pan form	19.6	15	0.58	Medium	Slightly rugate	Medium	Medium	Round	Flat	Medium	4.6	Antrorse	Round	Medium	Shallow	Non-lapped (narrow)	Yes	No	—	Without stomium	—
*Jinsihuang	1151362658876783740	62.7	0.685	Bent	Strong	Obvious	9	3.09	15.25	379.5	7	0.3	Aclinic	Inverted	Antrorse	Jugged	1066	1.3	3.8	Concentrative	13.5	0.515	1.45	Flat	Normal	Yellow	Tubular	Upswept-bead form	15.7	11	0.545	Medium	Slightly rugate	Medium	Medium	Cuspidal	Concave	Medium	5.05	Antrorse	Round	Deep	Medium	Non-lapped (wide)	No	Mixed	Mixed	Multiple-stomiums	Medium
*Ranxiu	0286618753863515260	35.6667	0.463333	Straight	Strong	Obvious	10	2.99	11.6667	244.667	5.23333	1.13333	Aclinic	Inverted	Antrorse	Jugged	12.3333	1.16667	0.8	Dispersive	7.6	0.353333	1.4	Flat	Normal	Pink	Flat	Flat-pan form	7.46667	6.5	0.64	Medium	Slightly rugate	Weak	Soft	Cuspidal	Flat	Medium	2.33333	Antrorse	Medium	Shallow	Shallow	Non-lapped (narrow)	No	Yes	Both-sides	Multiple-stomiums	Small
*Riluojinshan	0286653680535993468	61.28	0.66	Bent	Strong	Obvious	8.62	8.592	17.08	571.5	7.64	0.28	Aclinic	Inverted	Antrorse	Jugged	881.5	1	3.75	Concentrative	8.48	0.42	2.2	Flat	Normal	Yellow	Tubular	Tubiform-pan form	12.02	9.88	0.69	Dark	Flat	Weak	Medium	Cuspidal	Flat	More	3.72	Antrorse	Round	Medium	Shallow	Non-lapped (narrow)	Yes	Yes	Both-sides	Double-stomiums	Medium
*Tangyuqinglian	1151327474496761856	59.9667	0.74	Straight	Strong	Obvious	13.0333	7.29	14.7667	475.333	6.4	1.1	Aclinic	Antrorse	Antrorse	Jugged	53.3333	1.1	1.23333	Concentrative	7.26667	0.673333	2.53333	Flat	Normal	White	Spoon	Fluttered form	16.6333	12.3667	0.543333	Medium	Slightly rugate	Medium	Medium	Cuspidal	Flat	More	6.3	Antrorse	Medium	Medium	Shallow	Non-lapped (narrow)	No	Yes	Both-sides	Double-stomiums	Medium
*Tangyuqiuge	0284401877232647228	47.975	0.82	Straight	Strong	Obvious	6.225	5.8125	15.4	274.5	8.35	0.95	Aclinic	Antrorse	Antrorse	Jugged	64.25	1.075	1.3	Concentrative	6.75	0.51	1.725	Flat	Normal	Yellow	Flat	Reflexed form	10.85	7.45	0.5	Medium	Slightly rugate	Medium	Medium	Cuspidal	Flat	More	4.275	Antrorse	Sharp	Medium	Shallow	Non-lapped (narrow)	No	Yes	Both-sides	Double-stomiums	Big
*Oufentuogui	0286073396094172284	48.5	0.57	Straight	Strong	Obvious	7.65	2.43	14.95	489	5.65	0.25	Aclinic	Inverted	Inverted	Cuspidal	402.5	1.45	1.4	Concentrative	6.45	0.38	2.95	Flat	Normal	White	Anemone	Tubiform-anemone form	11.3	7.55	0.78	Medium	Flat	Weak	Medium	Acute	Concave	Medium	4.2	Antrorse	Round	Medium	Shallow	Non-lapped (narrow)	Yes	Yes	Both-sides	Double-stomiums	Small
*Xishitu	0286108580466654332	55.6	0.535	Bent	Strong	Obvious	13.25	6.24	18.55	578.5	9.6	0.2	Aclinic	Inverted	Antrorse	Jugged	18	1.1	1.7	Concentrative	4.1	0.385	1.45	Flat	Normal	Pink	Tubular	Upswept-bead form	12.25	9.3	0.53	Medium	Rugate	Strong	Medium	Round	Concave	More	4.1	Antrorse	Medium	Deep	Shallow	Non-lapped (narrow)	No	Yes	Both-sides	Double-stomiums	Small
*Nijinqiu	4033068286169054334	43.95	0.7425	Straight	Strong	Obvious	6.2	6.5125	12.9	276.333	5.5	1.25	Aclinic	Antrorse	Antrorse	Jugged	85.3333	1.13333	1.83333	Concentrative	4.95	0.49	1.8	Flat	Normal	Yellow	Flat	Stacked-spherical form	12.525	7.725	0.533333	Medium	Slightly rugate	Medium	Medium	Cuspidal	Flat	More	4.35	Antrorse	Round	Deep	Shallow	Non-lapped (narrow)	Yes	Yes	Both-sides	Multiple-stomiums	Small
*Yudie	0284402138420346110	68.8	0.476	Bent	Strong	Obvious	11.08	3.496	18.26	411.25	7.92	0.48	Aclinic	Inverted	Inverted	Jugged	280.75	1.0125	1.175	Concentrative	13.84	0.28	1.4875	Round	Normal	White	Spoon	Sparrow-tongue-like form	10.74	6.38	0.5175	Medium	Slightly rugate	Medium	Soft	Acute	Convex	More	5.34	Antrorse	Medium	Deep	Shallow	Non-lapped (narrow)	No	No	—	Without stomium	—
*Nijinhuan	0574303772246277180	45.05	0.5325	Bent	Strong	Obvious	11.7	6.52	17.075	432.75	9.025	0.3	Aclinic	Inverted	Antrorse	Cuspidal	62.75	1.1	1.7	Concentrative	5.425	0.36	1.75	Flat	Normal	Yellow	Tubular	Upswept-bead form	11.225	9.575	0.35	Dark	Flat	Weak	Soft	Cuspidal	Concave	More	3.55	Antrorse	Medium	Deep	Medium	Lapped	Yes	No	—	Without stomium	—
*Xichuangxiyu	0286090988282182780	55.9333	0.623333	Straight	Strong	Obvious	9.43333	6.66	26	385	11.7667	0.1	Aclinic	Inverted	Inverted	Jugged	262.667	1.2	2.43333	Concentrative	7.66667	0.446667	1.66667	Flat	Normal	Red	Tubular	Filiform form	14.6667	12.2333	0.496667	Dark	Flat	Weak	Soft	Cuspidal	Concave	Medium	3.5	Aclinic	Medium	Deep	Medium	Non-lapped (narrow)	Yes	Yes	Both-sides	Multiple-stomiums	Big
*Xinglinchunnuan	0283797402991849472	37.3	0.62	Bent	Strong	Obvious	4.7	1.83	12.1	243	6	0.2	Aclinic	Antrorse	Antrorse	Jugged	321	1.2	3	Concentrative	8.7	0.26	1.6	Flat	Normal	Orange	Tubular	Tubiform-pan form	7.4	5.1	0.63	Braight	Flat	Weak	Soft	Acute	Flat	Medium	2.9	Antrorse	Sharp	Medium	Shallow	Non-lapped (narrow)	No	Yes	Both-sides	Multiple-stomiums	Small
*Qingtangfenxie	0286629744945003548	68.7667	0.64	Straight	Strong	Obvious	12.7333	4.20667	12.3667	658.333	5.43333	0.766667	Aclinic	Antrorse	Antrorse	Jugged	809.667	0.7	2.96667	Concentrative	10.1667	0.396667	1.5	Flat	Normal	Pink	Spoon	Lotus-set-like form	13	10.7333	0.54	Medium	Slightly rugate	Medium	Medium	Cuspidal	Convex	Medium	3.6	Aclinic	Medium	Medium	Shallow	Non-lapped (narrow)	Yes	Yes	Both-sides	Double-stomiums	Medium
*Yudianmeigui	0283803746396798012	52.4	0.8	Straight	Strong	Obvious	5	4.742	20.6	268	10.6	0.3	Nodding	Incurved	Nodding	Round	0	—	—	Without disc florets	3.4	0.526	1.3	Flat	Normal	Purple	Spoon	Sparrow-tongue-like form	11.4	9.1	0.1	Dark	Slightly rugate	Medium	Medium	Round	Convex	More	2.4	Aclinic	Medium	Deep	Shallow	Non-lapped (narrow)	Yes	No	—	Without stomium	—
*Fenghuangshang	0286099715654155519	43.075	0.6275	Straight	Strong	Obvious	7.8	7.385	16.1	322	8.875	0.1	Antrorse	Incurved	Antrorse	Cuspidal	0	—	—	Without disc florets	9.55	0.375	1.3	Flat	Normal	Red	Tubular	Pendant-bead form	17.675	10.375	0.33	Medium	Slightly rugate	Medium	Soft	Acute	Concave	Medium	3.325	Antrorse	Medium	Deep	Medium	Non-lapped (wide)	No	Yes	Both-sides	Double-stomiums	Big
*Xuehuajiniang	2304284163475700796	60.8	1.1	Straight	Strong	Obvious	4	6.95	18.225	89	8.7	0.65	Aclinic	Antrorse	Antrorse	Cuspidal	0	—	—	Without disc florets	6.3	0.34	1.3	Flat	Normal	White	Spoon	Scattered-reflexed form	12.5	9.5	0.1	Braight	Slightly rugate	Medium	Medium	Cuspidal	Concave	Medium	7	Aclinic	Medium	Medium	Shallow	Non-lapped (wide)	No	Yes	Both-sides	Multiple-stomiums	Small
*Shengsichunguang	0574301312035322908	32	0.81	Bent	Strong	Obvious	7	7.385	14	—	—	—	Decurrent	Inverted	Antrorse	Cuspidal	0	—	—	Without disc florets	4	0.49	1.3	Round	Normal	Purple	Spoon	Spherical-spoon form	11.5	9.7	0.25	Braight	Slightly rugate	Medium	Medium	Cuspidal	Concave	More	2.5	Aclinic	Round	Deep	Medium	Lapped	Yes	Yes	Both-sides	Double-stomiums	Medium
*Hongyan	0286108357129928316	79	0.71	Straight	Strong	Obvious	4	6.95	18.225	230	7.3	0.333333	Antrorse	Nodding	Antrorse	Cuspidal	0	—	—	Without disc florets	12.3333	0.476667	1.1	Flat	Normal	Red	Spoon	Spherical-spoon form	13.1	9.5	0.85	Medium	Flat	Medium	Medium	Cuspidal	Flat	Medium	4	Antrorse	Round	Deep	Medium	Non-lapped (narrow)	No	Yes	Both-sides	Double-stomiums	Small
*Hefengshuyu	0283804004094767104	44.2	0.564	Bent	Strong	Obvious	6.32	7.552	16.98	312	10.42	0.18	Decurrent	Inverted	Inverted	Cuspidal	0	—	—	Without disc florets	4.18	0.336	1.1	Flat	Normal	Yellow	Tubular	Tubiform-pan form	11.34	7.42	0.634	Medium	Slightly rugate	Medium	Medium	Round	Flat	Medium	4.64	Antrorse	Round	Medium	Shallow	Non-lapped (wide)	No	Yes	Both-sides	Double-stomiums	Small
*Zixianchuanzhen	0574336754107022462	67.6667	0.653333	Straight	Strong	Obvious	9.86667	2.71333	14.8333	145	7.33333	0.333333	Aclinic	Inverted	Antrorse	Cuspidal	287	0.8	2	Concentrative	5.23333	0.393333	2.05	Flat	Normal	Purple	Tubular	Tubiform-pan form	12.8333	9.3	0.68	Medium	Slightly rugate	Medium	Medium	Round	Concave	Less	3.23333	Antrorse	Medium	Medium	Shallow	Non-lapped (narrow)	Yes	Yes	Both-sides	Multiple-stomiums	Medium
*Kuihuatuogui	0568146507132304508	48.5	0.78	Straight	Strong	Obvious	6.45	4.2875	13.125	123	7.2	0.6	Aclinic	Inverted	Antrorse	Jugged	0	—	—	Without disc florets	6.3	0.476667	2.05	Flat	Normal	Yellow	Anemone	Tubiform-anemone form	9.6	7.1	0.85	Braight	Flat	Strong	Medium	Cuspidal	Flat	Medium	2.7	Aclinic	Round	Deep	Deep	Non-lapped (narrow)	Yes	Yes	Both-sides	Double-stomiums	Small
*Fengfuzuiyi	0286741899165826172	52.4	0.7	Straight	Strong	Obvious	7	6.295	19.4	115	6.575	1.6	Aclinic	Inverted	Antrorse	Cuspidal	0	—	—	Without disc florets	5.2	0.45	2.05	Round	Normal	White	Tubular	Upswept-bead form	9.6	8.5	0.6	Dark	Slightly rugate	Medium	Medium	Cuspidal	Flat	Medium	3.5	Antrorse	Medium	Medium	Shallow	Non-lapped (wide)	Yes	Yes	Both-sides	Multiple-stomiums	Small
*Taohuaxi	0574901906571721728	65	0.7175	Bent	Strong	Obvious	11.675	5.715	15.5	313	9.825	0.4325	Aclinic	Screwy	Screwy	Jugged	0	—	—	Without disc florets	11.675	0.4025	1.3	Flat	Normal	Purple	Spoon	Sparrow-tongue-like form	14.625	11.15	0.6	Medium	Flat	Weak	Soft	Cuspidal	Concave	More	3.525	Antrorse	Medium	Deep	Medium	Non-lapped (narrow)	Yes	Yes	Both-sides	Double-stomiums	Medium
*Tangyuqiuyun	1151327474504694908	48.5	0.92	Straight	Strong	Obvious	4.75	3.92	16.25	287	8.85	0.4	Decurrent	Antrorse	Antrorse	Cuspidal	0	—	—	Without disc florets	3.95	0.49	1.3	Flat	Normal	Pink	Tubular	Fluttered form	15.4	10.75	0.7	Medium	Slightly rugate	Weak	Medium	Cuspidal	Flat	Medium	4	Antrorse	Round	Medium	Shallow	Lapped	Yes	Yes	Both-sides	Double-stomiums	Big
*Qingshanxiaoyue	0575113012805893244	56	0.494	Straight	Strong	Obvious	11.52	5.24	13.1	334	6.62	1.08	Decurrent	Nodding	Nodding	Jugged	0	—	—	Without disc florets	11.5	0.296	1.46667	Round	Normal	Yellow	Flat	Reflexed form	11.66	9.1	0.8	Medium	Flat	Weak	Medium	Cuspidal	Flat	Medium	3.7	Antrorse	Medium	Medium	Medium	Non-lapped (wide)	Yes	Yes	Both-sides	Double-stomiums	Big
*Ancangchunse	0284384546234300416	44.65	0.625	Straight	Strong	Obvious	6.05	7.78	12.55	423	9.5	0.425	Aclinic	Antrorse	Screwy	Cuspidal	0	—	—	Without disc florets	8.1	0.415	1.46667	Flat	Normal	Pink	Spoon	Scattered-reflexed form	9.1	7.5	0.6	Dark	Flat	Weak	Medium	Cuspidal	Flat	More	2.05	Aclinic	Round	Deep	Medium	Non-lapped (narrow)	Yes	No	—	Without stomium	—
Standard deviation	—	13.8076	0.131965	—	—	—	2.88571	9.13135	3.06134	303.487	2.79135	0.469356	—	—	—	—	198.19	0.362788	1.0001	—	3.24029	0.111303	0.482374	—	—	—	—	—	2.3611	1.89547	0.148573	—	—	—	—	—	—	—	1.87703	—	—	—	—	—	—	—	—	—	—
* represents the 80 cultivars used for validation of the establishment method of molecular identities for other 400 cultivars.
